# Supplementary material for: The breast milk and childhood gastrointestinal microbiotas and disease outcomes: a longitudinal study
Source: Pediatr Res. 2022 Oct 10;93(3):570–8. doi: 10.1038/s41390-022-02328-w (PMC9988688; doi:10.1038/s41390-022-02328-w)
Supplement: Supplementary file 2 — Table S4 [file 41390_2022_2328_MOESM2_ESM.xlsx]

## Sheet: Table S2
Table S2. Mean and maximum abundance for all eHOMD identified species/phylotypes in milk, and mean abundance in oral swab and feces in 3 months old children.
	Milk (n=116)			Swab (n=159)					Feces (n=75)
	3 months			3 months	18 months	3 years	5 years		3 months
	mean	maximum		mean	mean	mean	mean		mean
Abiotrophia defectiva	0.011392	0.676		0.000629	0.724245	0.259614	0.141264
Absconditabacteria (SR1) [G-1] bacterium HMT 345	0.001376	0.1324				0.003566	0.001145
Absconditabacteria (SR1) [G-1] bacterium HMT 874	0.000234	0.0279		0.000286	0.028034	0.013476	0.005842
Absconditabacteria (SR1) [G-1] bacterium HMT 875	0.00116	0.0549		0.000129	0.021654	0.042276	0.048167
Achromobacter xylosoxidans	0.006309	0.1781
Acidovorax ebreus	0.020991	0.6139
Acidovorax temperans	0.00007	0.0083
Acinetobacter baumannii	0.018187	0.9987
Acinetobacter johnsonii	1.729104	85.5626				0.000157
Acinetobacter junii	0.449534	51.9019
Acinetobacter lwoffii	0.098779	8.1655		0.000057
Acinetobacter radioresistens	0.000582	0.0564
Acinetobacter sp. HMT 408	0.0068	0.6148
Actinomyces dentalis						0.000189	0.000095
Actinomyces georgiae							0.000753
Actinomyces gerencseriae	0.00024	0.0286			0.000396		0.005049
Actinomyces graevenitzii	0.075827	3.4156		0.038539	0.043764	0.147779	0.656904		0.00168
Actinomyces johnsonii					0.017732	0.00415	0.003558
Actinomyces lingnae	0.062281	1.304		0.040416	0.003308	0.034468	0.161562		0.037586
Actinomyces massiliensis	0.000253	0.0187			0.021596	0.017521	0.022682
Actinomyces naeslundii	0.007352	0.4873			0.229417	0.103469	0.12049		0.000593
Actinomyces odontolyticus	0.03791	0.9497		0.006268	0.064014	0.147821	0.262227		0.005557
Actinomyces oris	0.009622	0.3154			0.170117	0.096169	0.10803
Actinomyces radicidentis	0.000927	0.0754
Actinomyces sp. HMT 169	0.005411	0.2295			0.120115	0.072794	0.076265
Actinomyces sp. HMT 170	0.005685	0.4245			0.015316	0.004972	0.022534
Actinomyces sp. HMT 171	0.001262	0.0969			0.155604	0.055935	0.09087
Actinomyces sp. HMT 172	0.006104	0.3689		0.001521	0.045644	0.129082	0.46227		0.002462
Actinomyces sp. HMT 175					0.011333	0.004445	0.008219
Actinomyces sp. HMT 178	0.001189	0.1415			0.00717	0.004004	0.001544
Actinomyces sp. HMT 180	0.269286	5.5756		0.083584	0.17654	0.423462	1.070871		0.062976
Actinomyces sp. HMT 448	0.000362	0.0249					0.000082
Actinomyces sp. HMT 525	0.00016	0.019					0.000141
Actinomyces sp. HMT 896							0.000651
Actinomyces timonensis							0.000292
Aerococcus viridans	0.00457	0.1234					0.000131
Afipia sp. genotype 4	0.000087	0.0103
Aggregatibacter actinomycetemcomitans	0.025975	1.2092				0.000121	0.006572
Aggregatibacter aphrophilus	0.000163	0.0193			0.373006	0.3996	0.117938
Aggregatibacter paraphrophilus	0.001365	0.0861			0.137026	0.085398	0.115045
Aggregatibacter segnis	0.002278	0.0868			0.021514	0.020482	0.033153
Aggregatibacter sp. HMT 458	0.007631	0.4262		0.000515	0.044634	0.118715	0.118363
Aggregatibacter sp. HMT 513					0.191484	0.067428	0.032646
Aggregatibacter sp. HMT 898	0.001972	0.0943			0.520155	0.080943	0.054684
Aggregatibacter sp. HMT 949					0.004821	0.002535	0.007105
Agrobacterium tumefaciens	0.222207	9.223					0.000116
Alloiococcus otitis	0.000657	0.0782			0.000246
Alloprevotella rava	0.000139	0.0165			0.003653	0.013632	0.027918
Alloprevotella sp. HMT 308	0.002122	0.0683		0.008428	0.051464	0.231277	0.477501
Alloprevotella sp. HMT 473	0.130863	5.4167		2.175321	2.571161	1.919366	0.882306
Alloprevotella sp. HMT 912					0.002722	0.012418	0.002911
Alloprevotella sp. HMT 913					0.001306	0.005586	0.001371
Alloprevotella sp. HMT 914	0.00492	0.5036		0.023904	0.412058	0.626045	0.509886
Alloprevotella tannerae	0.001959	0.1218			0.000509	0.012079	0.023582
Alloscardovia omnicolens	0.002674	0.2617		0.000274
Anaerococcus lactolyticus	0.000858	0.0814							0.00105
Anaerococcus octavius	0.025823	0.9441							0.000091
Anaerococcus prevotii							0.000102
Anaerococcus sp. HMT 290	0.035919	1.8325
Anaerococcus sp. HMT 294	0.003322	0.0947
Anaerococcus sp. HMT 295	0.018481	0.6929
Anaerococcus tetradius	0.015695	0.4508							0.000455
Anaeroglobus geminatus
Anoxybacillus flavithermus	0.007533	0.3701
Arthrospira platensis	0.286774	7.8332		0.001807	0.00077		0.001294
Atopobium minutum									0.008322
Atopobium parvulum	0.065316	0.7343		0.068381	0.021231	0.066754	0.249113		0.044229
Atopobium rimae	0.00135	0.1195
Atopobium vaginae	0.018792	2.1437
Bacillus anthracis	1.06942	57.3041
Bacillus clausii	0.00011	0.0131
Bacillus subtilis	0.003651	0.3649
Bacteroidales [G-2] bacterium HMT 274	0.000692	0.0468			0.001332	0.008036	0.020547
Bacteroides pyogenes	0.00014	0.0166
Bacteroidetes [G-3] bacterium HMT 365	0.000109	0.0129
Bacteroidetes [G-3] bacterium HMT 503	0.000186	0.0221
Bacteroidetes [G-5] bacterium HMT 505							0.000228
Bacteroidetes [G-5] bacterium HMT 511						0.000128	0.000658
Bergeyella sp. HMT 206	0.093979	2.3834		0.247359	1.339685	0.400887	0.329705
Bergeyella sp. HMT 322	0.007922	0.1372		0.008173	0.498282	0.29051	0.292766
Bergeyella sp. HMT 422	0.041239	1.9262				0.000353
Bergeyella sp. HMT 900					0.012526	0.008939	0.00569
Bergeyella sp. HMT 907	0.000133	0.0158			0.017274	0.006695	0.01154
Bergeyella sp. HMT 931	0.01984	0.2437		0.043324	0.16875	0.088402	0.090366
Bifidobacterium animalis	0.002308	0.1808							0.0212
Bifidobacterium breve	0.278641	12.0778		0.003118					12.237244
Bifidobacterium dentium	0.004228	0.3938		0.000619					0.431629
Bifidobacterium longum	0.216849	9.4137		0.000487			0.000476		20.822425
Bifidobacterium scardovii	0.007042	0.3889							2.895627
Bosea vestrisii	0.002606	0.1431
Bradyrhizobium elkanii	0.004991	0.1341
Brevibacterium paucivorans	0.000241	0.0287
Brochothrix thermosphacta	0.000159	0.0189				0.001553
Burkholderia cepacia	0.007314	0.3279
Butyrivibrio sp. HMT 455					0.000153	0.001755	0.010127
Campylobacter concisus	0.009081	0.5874		0.006244	0.032792	0.091479	0.196125		0.044339
Campylobacter gracilis	0.003753	0.1886			0.01681	0.008005	0.011081
Campylobacter rectus	0.001208	0.027		0.000076	0.034494	0.024749	0.025812
Campylobacter sp. HMT 044	0.000543	0.0646				0.000778	0.001081
Campylobacter ureolyticus	0.000238	0.0105
Capnocytophaga gingivalis	0.001956	0.057			0.356249	0.162163	0.129786
Capnocytophaga granulosa	0.005273	0.2358			0.242158	0.090145	0.093157
Capnocytophaga haemolytica	0.000628	0.0499			0.001593	0.002234	0.00098
Capnocytophaga leadbetteri	0.002106	0.114		0.000183	0.380587	0.222802	0.178354
Capnocytophaga ochracea					0.002677	0.000918	0.001719
Capnocytophaga sp. HMT 323	0.001022	0.0468			0.002961	0.007054	0.004593
Capnocytophaga sp. HMT 324					0.002717	0.000885	0.003131
Capnocytophaga sp. HMT 326	0.000546	0.0387			0.012741	0.036926	0.032298
Capnocytophaga sp. HMT 332	0.000083	0.0099			0.051575	0.031975	0.033546
Capnocytophaga sp. HMT 335	0.000109	0.0129			0.000643	0.000377	0.000231
Capnocytophaga sp. HMT 336	0.004522	0.2869			0.007558	0.009512	0.009726
Capnocytophaga sp. HMT 338							0.001015
Capnocytophaga sp. HMT 380						0.001849	0.000219
Capnocytophaga sp. HMT 412	0.000924	0.0624			0.000967	0.005284	0.001566
Capnocytophaga sp. HMT 863					0.001699	0.003276	0.002752
Capnocytophaga sp. HMT 864					0.005151	0.007129	0.014214
Capnocytophaga sp. HMT 878					0.087267	0.016882	0.002753
Capnocytophaga sp. HMT 901					0.012911	0.006598	0.001191
Capnocytophaga sp. HMT 902					0.002635	0.001557	0.000648
Capnocytophaga sp. HMT 903					0.002163	0.001104	0.0008
Capnocytophaga sputigena	0.003468	0.0663		0.000044	1.506269	0.621761	0.317497
Cardiobacterium hominis	0.003373	0.1403			0.377866	0.123185	0.075841
Cardiobacterium valvarum	0.000458	0.0358			0.038673	0.011262	0.009993
Catonella morbi	0.002886	0.3228		0.000334	0.006373	0.034456	0.098903
Catonella sp. HMT 164	0.000152	0.0181			0.001177	0.0083	0.005329
Caulobacter sp. HMT 002	0.005356	0.19
Centipeda periodontii					0.000061	0.00024	0.000119
Comamonas testosteroni	0.004725	0.1814
Corynebacterium accolens	0.020921	1.1894							0.00141
Corynebacterium afermentans	0.008157	0.241
Corynebacterium amycolatum	0.009463	0.3584
Corynebacterium appendicis	0.018655	1.3723
Corynebacterium aurimucosum	0.000813	0.0508
Corynebacterium bovis	0.021735	1.2894
Corynebacterium coyleae	0.077116	3.5977
Corynebacterium durum	0.004077	0.0967			0.607938	0.199754	0.131707
Corynebacterium kroppenstedtii	0.267032	6.3612							0.000436
Corynebacterium massiliense	0.002768	0.1262
Corynebacterium mastitidis	0.001863	0.1559
Corynebacterium matruchotii	0.010607	0.2843			0.214285	0.204424	0.137752
Corynebacterium minutissimum	0.003482	0.2117
Corynebacterium mucifaciens	0.122797	6.6519
Corynebacterium pilbarense	0.036792	1.1253
Corynebacterium pseudodiphtheriticum	0.052328	1.5329			0.000882	0.000154			0.015085
Corynebacterium simulans	0.073537	3.8812		0.000118					0.00011
Corynebacterium singulare	0.01364	1.0514		0.003673	0.047013	0.322079	0.26221		0.009225
Corynebacterium sp. HMT 207	0.001995	0.0963
Corynebacterium tuberculostearicum	0.334281	3.2997
Cronobacter sakazakii	0.000215	0.0256
Cutibacterium acnes	0.255838	3.7803				0.000201	0.000148
Cutibacterium avidum									0.119004
Cutibacterium granulosum	0.006167	0.2276
Delftia acidovorans	0.410692	32.841				0.00073	0.000174
Dermabacter hominis	0.000147	0.0175							0.003836
Desulfovibrio fairfieldensis									0.036472
Dialister invisus	0.002742	0.1476					0.002013		2.390541
Dialister micraerophilus	0.000346	0.0411
Dialister pneumosintes	0.000109	0.0129					0.000049
Dietzia cinnamea	0.031873	0.9454
Dolosigranulum pigrum	0.022557	0.5839			0.000751	0.000446	0.000137		0.001381
Eggerthella lenta									0.132656
Eikenella corrodens					0.007367	0.004652	0.005712
Enterobacter hormaechei	1.397975	68.2967		0.000173			0.00035		1.059157
Enterococcus casseliflavus	0.007029	0.7377							0.851516
Enterococcus durans									0.09161
Enterococcus faecalis	0.198834	20.8978							3.143808
Enterococcus italicus	0.298559	34.794
Erysipelotrichaceae [G-1] bacterium HMT 904	0.000484	0.0576
Escherichia coli	0.183851	3.4836				0.000261	0.000226		27.313983
Eubacterium limosum	0.001372	0.1251							0.094781
Filifactor alocis	0.002885	0.2056					0.000114
Finegoldia magna	0.079897	2.1554							0.011235
Fusobacterium gonidiaformans	0.000236	0.0281							0.000872
Fusobacterium hwasookii	0.003166	0.3335		0.000367	0.210009	0.098012	0.053122
Fusobacterium naviforme	0.002496	0.2401				0.001635	0.000628
Fusobacterium necrophorum						0.000528
Fusobacterium nucleatum subsp. animalis	0.002082	0.1351			0.004499	0.00387	0.015771		0.013657
Fusobacterium nucleatum subsp. polymorphum	0.007499	0.2843		0.002485	0.5806	0.419141	0.324682		0.034027
Fusobacterium nucleatum subsp. vincentii	0.00795	0.5502			0.004861	0.008201	0.057606		0.000091
Fusobacterium periodonticum	0.054951	0.9652		0.094634	0.951415	1.693599	2.595013		0.063072
Fusobacterium sp. HMT 203	0.001465	0.1743			0.021293	0.021705	0.039187		0.00116
Fusobacterium sp. HMT 204	0.000479	0.057			0.011111	0.015099	0.022824
Fusobacterium sp. HMT 248	0.005907	0.2385		0.030212	0.085555	0.13028	0.012923
Fusobacterium sp. HMT 370	0.000044	0.0052		0.000071	0.000257	0.000122	0.000215
Gardnerella vaginalis	0.021577	1.2214
Gemella haemolysans	2.561379	13.3687		3.076904	3.900409	3.464747	3.833784		0.062824
Gemella morbillorum	0.007692	0.2843		0.000355	0.057899	0.057728	0.054259
Gemella sanguinis	0.081065	1.7987		0.067999	0.634014	1.112121	1.551474		0.007568
Gracilibacteria (GN02) [G-1] bacterium HMT 871					0.004566	0.004343	0.003168
Gracilibacteria (GN02) [G-1] bacterium HMT 872	0.000642	0.0577			0.020446	0.009213	0.003318
Gracilibacteria (GN02) [G-2] bacterium HMT 873	0.003583	0.2422			0.015726	0.00388	0.001003
Granulicatella adiacens	0.120744	1.1888		0.192875	0.7624	1.329629	1.638165		0.056335
Granulicatella elegans	0.289516	2.6791		0.506316	2.211483	1.226884	0.957304		0.016367
Haematobacter missouriensis	0.001291	0.0536
Haemophilus aegyptius
Haemophilus haemolyticus	0.044194	1.9665		0.152222	0.503869	0.610415	0.622939		0.000949
Haemophilus influenzae	0.022837	1.4079		0.013905	0.035245	0.011432	0.006751		0.002683
Haemophilus parahaemolyticus				0.012201	0.379496	0.332552	0.527669
Haemophilus parainfluenzae	0.653097	11.2414		0.928482	4.855595	8.47398	8.37514		2.001938
Haemophilus paraphrohaemolyticus	0.000047	0.0056		0.00018	0.16874	0.308381	0.063214
Haemophilus pittmaniae	0.033591	3.0621		0.022491	0.188114	0.495663	0.561347		0.016495
Haemophilus sp. HMT 036	0.201283	10.1866		0.488026	1.947245	1.666553	1.255871		0.01376
Haemophilus sp. HMT 259				0.000451	0.003669	0.00501
Haemophilus sp. HMT 908	0.01113	0.5281		0.034515	0.68723	0.401659	0.530984		0.000236
Haemophilus sputorum	0.01419	1.2348		0.001215	0.434013	0.222042	0.187724
Janibacter indicus	0.002861	0.2071
Jeotgalicoccus huakuii	0.000691	0.0822				0.000397
Johnsonella ignava					0.001738	0.000274	0.001525
Jonquetella anthropi	0.000081	0.0097
Kingella denitrificans	0.003886	0.2692			0.283822	0.059698	0.050578
Kingella kingae					0.031989	0.000369
Kingella oralis	0.002278	0.052		0.0003	0.202941	0.132227	0.08637		0.001016
Kingella sp. HMT 012					0.145196	0.014941	0.016166
Kingella sp. HMT 459					0.000519	0.006608	0.000481
Kingella sp. HMT 932						0.001247	0.000991
Klebsiella aerogenes	0.008868	0.4029							0.027661
Klebsiella pneumoniae	0.297456	6.5962		0.001268					4.739637
Kluyvera ascorbata	0.064779	0.7207							0.82078
Kocuria palustris	0.011063	0.6411				0.000336	0.000255
Kocuria rhizophila	0.200745	6.8443			0.007821	0.008714	0.004688
Kytococcus sedentarius	0.002143	0.2343
Lachnoanaerobaculum orale	0.013692	0.3659		0.011542	0.00862	0.049419	0.1049		0.002104
Lachnoanaerobaculum saburreum	0.000967	0.0827			0.008336	0.022659	0.012224
Lachnoanaerobaculum sp. HMT 083				0.000666		0.000668	0.004728
Lachnoanaerobaculum umeaense	0.029804	1.6659		0.008436	0.15536	0.189958	0.307736		0.01443
Lachnospiraceae [G-2] bacterium HMT 088					0.013121	0.001829	0.00107
Lachnospiraceae [G-2] bacterium HMT 096					0.001817	0.026931	0.041348
Lachnospiraceae [G-3] bacterium HMT 100	0.000534	0.0229			0.01411	0.017099	0.017307
Lachnospiraceae [G-7] bacterium HMT 086	0.000362	0.043
Lachnospiraceae [G-8] bacterium HMT 500						0.000156	0.001311
Lachnospiraceae [G-9] bacterium HMT 924	0.000197	0.0235
Lactobacillus acidophilus
Lactobacillus brevis	0.000428	0.0274
Lactobacillus buchneri	0.00006	0.0071
Lactobacillus casei	0.012331	0.9912							1.75974
Lactobacillus coleohominis	0.001641	0.0705
Lactobacillus crispatus	0.004411	0.1867
Lactobacillus fermentum	0.000295	0.0352							0.040572
Lactobacillus gasseri	0.023571	1.1291		0.016521	0.000302				0.164448
Lactobacillus iners	0.013993	0.2814
Lactobacillus jensenii	0.099324	11.6803
Lactobacillus oris									0.003221
Lactobacillus paracasei	0.004661	0.35					0.000681		1.130332
Lactobacillus plantarum	0.012462	1.1468					0.00013
Lactobacillus rapi
Lactobacillus reuteri clade 938	0.031596	1.7623		0.003956					0.007367
Lactobacillus salivarius
Lactobacillus vaginalis	0.003272	0.1743
Lactococcus lactis	0.231945	15.3289			0.006815	0.023238	0.046185		0.000583
Lautropia mirabilis	0.018328	1.5126		0.000256	1.088324	0.663586	0.419978
Lawsonella clevelandensis	0.286072	16.3348					0.000066		0.002996
Leptothrix sp. HMT 266	0.004221	0.2707
Leptotrichia buccalis	0.000451	0.0537			0.120767	0.067991	0.047297
Leptotrichia goodfellowii	0.001888	0.1886			0.001994	0.003405	0.009987
Leptotrichia hofstadii	0.006014	0.4873			0.017577	0.060584	0.099192
Leptotrichia hongkongensis	0.000917	0.0541			0.327597	0.164696	0.168713
Leptotrichia shahii	0.002965	0.3114		0.00039	0.148179	0.171674	0.02251
Leptotrichia sp. HMT 212	0.001526	0.1218			0.380781	0.136493	0.090873
Leptotrichia sp. HMT 215	0.002904	0.2395		0.005147	0.088571	0.141162	0.299722
Leptotrichia sp. HMT 217					0.000448	0.000234
Leptotrichia sp. HMT 218	0.000427	0.0508		0.000147	0.005053	0.022698	0.086773
Leptotrichia sp. HMT 219	0.00045	0.0348			0.027865	0.010669	0.007441
Leptotrichia sp. HMT 221	0.002224	0.1026		0.019186	0.057288	0.175166	0.241034
Leptotrichia sp. HMT 223						0.00043	0.000226
Leptotrichia sp. HMT 225	0.003147	0.0798		0.002498	0.312162	0.13731	0.075971
Leptotrichia sp. HMT 392	0.00164	0.1415			0.061782	0.023842	0.049702
Leptotrichia sp. HMT 417	0.013052	0.7298		0.011957	0.050695	0.162907	0.425495
Leptotrichia sp. HMT 463	0.000872	0.0712
Leptotrichia sp. HMT 498	0.003001	0.2058			0.022506	0.019809	0.002259
Leptotrichia sp. HMT 879	0.00055	0.0655			0.047834	0.009013	0.003776
Leptotrichia sp. HMT 909							0.000145
Leptotrichia wadei	0.002314	0.184			0.03807	0.024604	0.02271
Listeria monocytogenes
Lysinibacillus fusiformis	0.000913	0.1087				0.001095
Megasphaera micronuciformis	0.006101	0.4903		0.010737	0.005432	0.014278	0.049317		0.300994
Megasphaera sp. HMT 841	0.001153	0.1089
Methanobrevibacter oralis
Microbacterium flavescens	0.02262	1.0792
Micrococcus luteus	0.273113	2.7		0.000057		0.001171	0.000146
Mitsuokella sp. HMT 521	0.001496	0.1622			0.000437
Mogibacterium diversum	0.000269	0.0258			0.000496	0.001151	0.008821
Mogibacterium timidum	0.00005	0.0059
Moraxella lincolnii	0.021847	1.3131		0.000064	0.000205	0.000373	0.000137
Moraxella nonliquefaciens	0.189393	13.4171		0.000337	0.005398	0.002785	0.004604
Moraxella osloensis	2.122507	43.2559		0.000699	0.000305	0.000792	0.000124
Moraxella sp. HMT 276					0.003286	0.001803	0.004655
Mycoplasma orale						0.00043	0.000346
Mycoplasma salivarium	0.000062	0.0074					0.000135
Neisseria bacilliformis	0.000974	0.0811					0.001849
Neisseria cinerea	0.045297	1.2534		0.481828	1.140108	0.760908	0.483423
Neisseria elongata	0.00429	0.3355			0.362936	0.094256	0.059065
Neisseria flavescens	0.040145	1.1324		0.167274	2.408288	4.827999	4.557428
Neisseria lactamica				0.001432	0.000774	0.001389	0.000212
Neisseria oralis	0.001271	0.0531			0.459443	0.111934	0.04088
Neisseria perflava	0.053132	3.3948		0.211535	2.215882	5.352279	3.981478
Neisseria polysaccharea					0.00361	0.000941	0.001274
Neisseria sicca	0.024527	0.6727		0.005629	3.326414	1.852696	0.924712
Neisseria sp. HMT 018						0.000918	0.000755
Neisseria sp. HMT 499	0.00049	0.0355			0.042181	0.002367	0.001325
Neisseria subflava	0.005294	0.189		0.000403	0.710577	0.628057	0.394548
Neisseriaceae [G-1] bacterium HMT 174	0.034457	0.8744		0.001659	0.000724	0.002795	0.000845
Neisseriaceae [G-1] bacterium HMT 327	0.001488	0.0799
Novosphingobium panipatense	0.038785	3.5836
Ochrobactrum anthropi	0.037957	0.6308				0.000281	0.000097
Olsenella sp. HMT 807	0.001142	0.1203					0.000565
Oribacterium asaccharolyticum	0.000895	0.1065		0.000471	0.002919	0.006178	0.022468
Oribacterium parvum	0.001285	0.1008			0.003723	0.009426	0.037392
Oribacterium sinus	0.005244	0.3228		0.000503	0.0255	0.049009	0.108533
Oribacterium sp. HMT 078	0.006389	0.7377			0.000325	0.000406	0.001341
Ottowia sp. HMT 894					0.026549	0.005781	0.001725
Paenibacillus sp. HMT 048	0.000814	0.0969
Paracoccus yeei	0.007417	0.2795
Parascardovia denticolens	0.002328	0.2557		0.000845					0.000671
Parvimonas micra	0.004715	0.5328			0.000222	0.000075	0.000624		0.002085
Parvimonas sp. HMT 110							0.000095
Parvimonas sp. HMT 393	0.001588	0.0646			0.000792	0.004078	0.010416
Peptidiphaga gingivicola					0.017639	0.021706	0.008212
Peptidiphaga sp. HMT 183	0.001113	0.0398			0.001878	0.035412	0.124405
Peptococcus sp. HMT 167						0.000439	0.002191
Peptococcus sp. HMT 168	0.001738	0.1737		0.000162	0.013692	0.030445	0.061354
Peptoniphilaceae [G-3] bacterium HMT 929	0.003315	0.1788							0.005339
Peptoniphilus harei	0.018922	1.1385							0.009438
Peptoniphilus lacrimalis	0.00136	0.0349							0.000507
Peptoniphilus sp. HMT 187	0.038701	0.7041				0.000059			0.108712
Peptoniphilus sp. HMT 375	0.001191	0.0631
Peptostreptococcaceae [XI][G-1] sulci	0.000585	0.0613			0.005928	0.014972	0.061955
Peptostreptococcaceae [XI][G-2] bacterium HMT 091	0.000434	0.0517					0.000895
Peptostreptococcaceae [XI][G-5] bacterium HMT 493						0.001508	0.004599
Peptostreptococcaceae [XI][G-7] bacterium HMT 922					0.001065	0.004066	0.015479
Peptostreptococcaceae [XI][G-7] yurii	0.000297	0.0158			0.014545	0.006785	0.01028
Peptostreptococcaceae [XI][G-9] [XI][G-9] brachy	0.001493	0.0948				0.00029	0.000946
Peptostreptococcus anaerobius	0.001008	0.0447				0.000119			0.031061
Peptostreptococcus stomatis	0.004701	0.3067		0.00054	0.015522	0.028304	0.081837
Porphyromonas asaccharolytica	0.000076	0.009							0.000134
Porphyromonas catoniae	0.000823	0.0872			0.061043	0.037112	0.014925
Porphyromonas endodontalis	0.001071	0.1227				0.000485	0.00089
Porphyromonas gingivalis	0.035257	0.7876		0.000428	0.000307				0.033194
Porphyromonas pasteri	0.056955	1.2655		0.169225	2.442557	5.294114	4.086602
Porphyromonas sp. HMT 275	0.000167	0.0199			0.120346	0.109489	0.130858
Porphyromonas sp. HMT 277					0.007034	0.002295	0.007158
Porphyromonas sp. HMT 278	0.000344	0.0291			0.229693	0.100364	0.039558
Porphyromonas sp. HMT 284	0.000604	0.0386		0.00029	0.119619	0.091771	0.081324
Porphyromonas sp. HMT 285						0.000201	0.000025
Porphyromonas sp. HMT 930	0.077996	2.6494		0.827619	3.224989	2.858036	1.74596
Porphyromonas uenonis	0.000439	0.0291					0.000761
Prevotella aurantiaca					0.003513	0.052783	0.052242
Prevotella bivia	0.000157	0.0098							0.0005
Prevotella buccae	0.000515	0.0613					0.00005
Prevotella buccalis	0.000583	0.0653							0.000877
Prevotella denticola	0.006259	0.5328					0.000063
Prevotella fusca	0.000138	0.0164
Prevotella histicola	0.017547	0.706		0.019751	0.021751	0.226668	0.552482
Prevotella intermedia						0.001169	0.002923
Prevotella loescheii					0.00317	0.009043	0.001753
Prevotella maculosa	0.000764	0.0629			0.000566	0.002479	0.001771
Prevotella melaninogenica	0.116292	3.3253		0.327053	0.93363	2.823239	4.57253
Prevotella micans					0.000725	0.003356	0.001937
Prevotella multisaccharivorax	0.000156	0.0186
Prevotella nanceiensis	0.02187	0.4833		0.047087	0.293568	0.756195	0.780916
Prevotella nigrescens	0.002282	0.1291			0.001783	0.018589	0.014645
Prevotella oris	0.001014	0.0418			0.001397	0.007807	0.008818
Prevotella oulorum	0.00047	0.0372			0.005585	0.014895	0.00369
Prevotella pallens	0.008144	0.8426		0.002932	0.042608	0.194274	0.510248
Prevotella pleuritidis	0.001183	0.1354				0.002579	0.002467
Prevotella saccharolytica					0.002221	0.003534	0.002345
Prevotella salivae	0.004802	0.1711		0.004988	0.011904	0.056604	0.103246
Prevotella scopos				0.00041	0.018616	0.068241	0.04844
Prevotella shahii	0.000597	0.071			0.006451	0.036772	0.118805
Prevotella sp. HMT 292	0.000186	0.0222
Prevotella sp. HMT 300	0.000262	0.0187
Prevotella sp. HMT 305						0.000878	0.003036
Prevotella sp. HMT 306				0.003393	0.008099	0.012495	0.06184
Prevotella sp. HMT 309				0.000477	0.001856	0.004004	0.014096
Prevotella sp. HMT 313	0.005254	0.2527		0.09458	0.01192	0.063221	0.171077
Prevotella sp. HMT 314	0.000793	0.0943		0.021573	0.090598	0.088548	0.021295
Prevotella sp. HMT 317	0.000749	0.0661			0.041592	0.065059	0.072693
Prevotella sp. HMT 472	0.000304	0.0253			0.051236	0.037775	0.015357
Prevotella sp. HMT 475					0.000972	0.000321	0.000658
Prevotella sp. HMT 942	0.006082	0.6035		0.014164	0.159272	0.090964	0.028458
Prevotella veroralis						0.000707	0.000533
Propionibacteriaceae [G-1] bacterium HMT 915						0.000085	0.000051
Proteus mirabilis	0.005373	0.176
Pseudomonas aeruginosa	0.053871	3.7768
Pseudomonas fluorescens	10.768001	83.7333		0.000298		0.001721	0.003191
Pseudomonas luteola	0.000234	0.0279
Pseudomonas pseudoalcaligenes	0.633117	46.753
Pseudomonas stutzeri	0.010212	0.4453
Pseudopropionibacterium propionicum					0.041037	0.004822	0.003445
Pseudopropionibacterium sp. HMT 194	0.000239	0.0285			0.000062	0.00037	0.002927
Ralstonia pickettii	0.000235	0.028
Rhodobacter capsulatus	0.002367	0.2007
Roseomonas gilardii	0.008419	0.4345
Rothia aeria	0.006098	0.2965			1.199126	0.421042	0.22714
Rothia dentocariosa	0.035169	0.7034			0.334956	0.338656	0.238615
Rothia mucilaginosa	3.390837	26.5003		2.758983	2.92828	7.106402	6.967211		0.706897
Ruminococcaceae [G-1] bacterium HMT 075	0.002369	0.1485		0.000333	0.074276	0.045192	0.037358
Ruminococcaceae [G-2] bacterium HMT 085	0.000767	0.0461		0.000313	0.007449	0.025786	0.03357
Ruminococcaceae [G-3] bacterium HMT 366
Saccharibacteria (TM7) [G-1] bacterium HMT 346	0.004731	0.1932				0.001943	0.00156
Saccharibacteria (TM7) [G-1] bacterium HMT 347	0.00054	0.0312			0.024854	0.017625	0.009442
Saccharibacteria (TM7) [G-1] bacterium HMT 348	0.002271	0.1077			0.036773	0.029334	0.01137
Saccharibacteria (TM7) [G-1] bacterium HMT 349	0.000247	0.0294
Saccharibacteria (TM7) [G-1] bacterium HMT 352	0.00733	0.4229		0.007717	0.019923	0.053755	0.177237		0.002183
Saccharibacteria (TM7) [G-1] bacterium HMT 488					0.003917		0.001585
Saccharibacteria (TM7) [G-1] bacterium HMT 869					0.000245	0.003787	0.000502
Saccharibacteria (TM7) [G-1] bacterium HMT 952	0.001018	0.042			0.019504	0.008386	0.002562
Saccharibacteria (TM7) [G-1] bacterium HMT 957	0.000625	0.0744			0.010527	0.001126	0.000066
Saccharibacteria (TM7) [G-3] bacterium HMT 351	0.000832	0.0743		0.000106	0.009941	0.009527	0.024418
Saccharibacteria (TM7) [G-4] bacterium HMT 355	0.000056	0.0066			0.000118
Saccharibacteria (TM7) [G-5] bacterium HMT 356	0.000315	0.0272				0.000154
Saccharibacteria (TM7) [G-6] bacterium HMT 870	0.060279	1.3683		0.088876	0.089199	0.048522	0.054472		0.002006
Saccharibacteria (TM7) [G-7] bacterium HMT 954	0.000336	0.027
Sanguibacter keddieii	0.000293	0.0349
Scardovia wiggsiae	0.004186	0.2268		0.002561			0.000027		0.006321
Schlegelella aquatica	0.003114	0.1012
Selenomonas artemidis	0.000679	0.0427			0.006555	0.007321	0.004213
Selenomonas flueggei	0.000743	0.0312			0.003063	0.001422	0.000151
Selenomonas noxia	0.003181	0.1653			0.031277	0.02309	0.016658
Selenomonas sp. HMT 126	0.014649	0.4106			0.000113	0.00358	0.000407
Selenomonas sp. HMT 133					0.000134	0.000394
Selenomonas sp. HMT 134	0.000293	0.0348
Selenomonas sp. HMT 136				0.000198	0.0002	0.006555	0.015069
Selenomonas sp. HMT 137	0.000585	0.0697			0.011778	0.004671	0.000777
Selenomonas sp. HMT 146	0.000422	0.0316			0.003018	0.002032	0.001647
Selenomonas sp. HMT 149							0.0003
Selenomonas sp. HMT 478					0.000222	0.001624	0.000998
Selenomonas sp. HMT 481					0.001852	0.002836	0.000171
Selenomonas sp. HMT 892					0.001166	0.002364	0.001042
Selenomonas sp. HMT 919	0.00013	0.0154				0.001831	0.000817
Selenomonas sp. HMT 920
Selenomonas sputigena	0.00016	0.019			0.000958	0.001091	0.000415
Shuttleworthia satelles	0.000353	0.042
Simonsiella muelleri					0.00818	0.004725	0.010162
Solobacterium moorei	0.001985	0.1227		0.001559	0.014916	0.033074	0.121216		0.005819
Sphingomonas echinoides	0.174452	8.707					0.000092
Sphingomonas sp. HMT 006	0.001307	0.1556
Staphylococcus aureus	0.249251	8.3992		0.006208		0.000598	0.000653		0.114145
Staphylococcus auricularis	0.052991	2.3335			0.000301
Staphylococcus capitis	0.112379	7.1925			0.000171
Staphylococcus cohnii	0.017494	0.4523				0.000434
Staphylococcus epidermidis	9.769407	63.6756		0.000772	0.000387	0.001136	0.001479		0.07749
Staphylococcus haemolyticus	0.007958	0.3017
Staphylococcus hominis
Staphylococcus lugdunensis	2.007442	73.593		0.0052	0.029899	0.000385	0.001973		0.001405
Staphylococcus pasteuri	0.049971	0.74				0.00039			0.006599
Staphylococcus pettenkoferi	0.004957	0.2724
Staphylococcus schleiferi	0.000244	0.0291
Staphylococcus warneri	0.198955	5.8207			0.000304		0.000673
Stenotrophomonas maltophilia	3.591442	93.9888			0.000928	0.003259	0.000116
Stenotrophomonas nitritireducens	0.000303	0.0286
Stomatobaculum longum	0.001148	0.047		0.003567	0.000583	0.002431	0.008613		0.000146
Stomatobaculum sp. HMT 097	0.003056	0.1356		0.000559	0.01387	0.031144	0.124144		0.00251
Streptococcus agalactiae	0.002879	0.1466		0.000078					0.023325
Streptococcus anginosus	0.006413	0.27							0.367144
Streptococcus australis	0.165867	5.0969		0.324823	0.339817	0.516455	0.718343		0.02998
Streptococcus constellatus					0.000622		0.000308
Streptococcus cristatus clade 886							0.000476
Streptococcus downei						0.000102
Streptococcus gordonii	0.054201	4.1411			0.021846	0.017562	0.00682
Streptococcus intermedius	0.001447	0.0697			0.01158	0.010213	0.011067
Streptococcus lactarius	1.547984	42.5583		1.357442	0.003863	0.011546	0.004314		0.777007
Streptococcus mitis_oralis	29.666904	87.3103		66.13378	32.151806	21.840649	19.334032		1.175601
Streptococcus mutans	0.059362	2.5052		0.000951	0.003042	0.015246	0.000095		0.100257
Streptococcus parasanguinis clade 411	0.764236	11.984		0.611823	0.175299	0.313168	0.533369		0.280858
Streptococcus peroris	7.015241	48.3032		5.260314	0.109211	0.016912	0.005282		1.881932
Streptococcus pneumoniae	0.020731	2.0443		0.043565		0.001849	0.00769
Streptococcus pyogenes	0.000584	0.0436					0.000558		0.007434
Streptococcus salivarius	6.040155	73.5323		3.00218	1.537667	2.203707	3.955319		2.532136
Streptococcus sanguinis	0.070875	1.5721		0.000073	1.608728	0.566092	0.392711		0.03596
Streptococcus sinensis	0.000495	0.0589
Streptococcus sobrinus	0.006498	0.6967			0.015952	0.021765
Streptococcus sp. HMT 056	0.014714	0.526		0.016261	0.009985	0.001689	0.01826		0.002271
Streptococcus sp. HMT 057	0.120351	9.0228		0.053797	0.015754	0.041312	0.055597		0.017275
Streptococcus sp. HMT 066	0.318713	8.8739		0.394786	0.468399	0.754548	1.249263		0.088776
Streptococcus sp. HMT 074	0.517263	13.3036		2.648102	0.794401	0.901033	1.008329		0.107757
Streptococcus thermophilus	0.104799	6.3607			0.007999	0.014114	0.016371		0.171256
Tannerella forsythia
Tannerella sp. HMT 286	0.004638	0.5328			0.036712	0.080442	0.073059
Tannerella sp. HMT 808	0.000136	0.0161				0.000085	0.000149
Tannerella sp. HMT 916							0.000047
Treponema denticola	0.000196	0.0194					0.000184
Treponema lecithinolyticum	0.000505	0.042					0.000221
Treponema maltophilum							0.000138
Treponema socranskii	0.000669	0.0796				0.000457	0.000862
Treponema sp. HMT 226	0.000407	0.0484
Treponema sp. HMT 230							0.00037
Treponema sp. HMT 231	0.000183	0.0218				0.002102	0.003396
Treponema sp. HMT 236							0.000305
Treponema sp. HMT 237	0.00016	0.019				0.000403	0.001363
Treponema sp. HMT 246	0.00076	0.0904
Treponema sp. HMT 253							0.0002
Treponema sp. HMT 257						0.000134
Treponema sp. HMT 262	0.000206	0.0246
Treponema sp. HMT 263	0.000208	0.0248
Treponema sp. HMT 508	0.000319	0.038
Treponema vincentii	0.000069	0.0082			0.001051	0.007687	0.011378
Turicella otitidis	0.023414	1.2912
Variovorax paradoxus	0.696053	82.1883					0.000234
Veillonella atypica	0.817731	17.0077		0.60662	0.071469	0.203057	0.363514		0.646703
Veillonella denticariosi	0.000436	0.0518			0.00831	0.014593	0.00189		0.146102
Veillonella dispar	1.448082	22.2013		1.713955	1.088551	1.371617	2.258686		5.202312
Veillonella parvula	0.07096	4.9621		0.050214	0.650564	0.778083	0.865815		1.972404
Veillonella rogosae	0.018273	0.9678		0.079205	0.936804	1.231977	1.577806		0.002762
Veillonella sp. HMT 780	0.596133	8.2555		3.875675	1.58657	0.80691	0.506659		0.000371
Veillonella sp. HMT 917	0.038832	2.3708		0.058801		0.002005			0.110711
Veillonellaceae [G-1] bacterium HMT 132	0.000239	0.0285
Veillonellaceae [G-1] bacterium HMT 155	0.000076	0.0091
Yersinia pestis	0.004575	0.0609

## Sheet: Table S3
Table S3. Detection prevalence (% children carrying a species/phylotype). By clicking a bar the underlying figure is seen. Species/phylotypes detected in at least one child form the basis for Figures 2A and B.
Sorted in alphabetical order					Sorted by decreasing prevalence
Species/phylotype	Milk (n=116)	Swab (n=159)	Feces (n=75)		Milk (n=116)	max 100%	Swab (n=159)	max 100%	Feces (n=75)	max 92%
Abiotrophia defectiva	11.2	0.6			Streptococcus mitis_oralis	100	Streptococcus mitis_oralis	100	Escherichia coli	92
Absconditabacteria (SR1) [G-1] bacterium HMT 345	2.6				Staphylococcus epidermidis	99.1	Gemella haemolysans	99.4	Bifidobacterium longum	92
Absconditabacteria (SR1) [G-1] bacterium HMT 874	0.9	0.6			Pseudomonas fluorescens	98.3	Rothia mucilaginosa	91.8	Veillonella dispar	84
Absconditabacteria (SR1) [G-1] bacterium HMT 875	4.3	0.6			Gemella haemolysans	96.6	Streptococcus salivarius	81.1	Bifidobacterium breve	81.3
Achromobacter xylosoxidans	18.3				Rothia mucilaginosa	93.1	Veillonella dispar	80.5	Streptococcus mitis_oralis	77.3
Acidovorax ebreus	10.3				Streptococcus salivarius	91.4	Streptococcus sp. HMT 074	78	Rothia mucilaginosa	68
Acidovorax temperans	0.9				Moraxella osloensis	89.7	Streptococcus peroris	73	Enterococcus faecalis	68
Acinetobacter baumannii	5.2				Veillonella dispar	81.9	Granulicatella elegans	66.7	Streptococcus salivarius	65.3
Acinetobacter johnsonii	44.7				Corynebacterium tuberculostearicum	75.9	Veillonella atypica	64.2	Haemophilus parainfluenzae	58.7
Acinetobacter junii	11.2				Cutibacterium acnes	75.9	Alloprevotella sp. HMT 473	62.3	Streptococcus peroris	57.3
Acinetobacter lwoffii	18.1	0.6			Streptococcus peroris	74.1	Streptococcus australis	59.7	Veillonella parvula	48
Acinetobacter radioresistens	1.7				Haemophilus parainfluenzae	72.4	Haemophilus sp. HMT 036	56	Gemella haemolysans	41.3
Acinetobacter sp. HMT 408	2.6				Veillonella sp. HMT 780	71.6	Bergeyella sp. HMT 931	55.3	Staphylococcus aureus	38.7
Actinomyces dentalis					Staphylococcus lugdunensis	64.7	Haemophilus parainfluenzae	53.5	Eggerthella lenta	38.7
Actinomyces georgiae					Stenotrophomonas maltophilia	64.7	Porphyromonas sp. HMT 930	52.2	Staphylococcus epidermidis	36
Actinomyces gerencseriae	0.9				Micrococcus luteus	63.8	Streptococcus parasanguinis clade 411	42.1	Veillonella atypica	34.7
Actinomyces graevenitzii	26.7	21.4	9.7		Veillonella atypica	61.2	Granulicatella adiacens	39	Kluyvera ascorbata	34.7
Actinomyces johnsonii					Staphylococcus pasteuri	58.6	Prevotella melaninogenica	36.5	Streptococcus lactarius	34.7
Actinomyces lingnae	18.1	17	21.3		Escherichia coli	57.8	Neisseria cinerea	36.5	Bifidobacterium scardovii	34.7
Actinomyces massiliensis	1.7				Granulicatella elegans	54.3	Streptococcus sp. HMT 066	36.5	Klebsiella pneumoniae	33.3
Actinomyces naeslundii	6		2.7		Staphylococcus warneri	54.3	Streptococcus lactarius	35.8	Lactobacillus casei	33.3
Actinomyces odontolyticus	14.7	5.7	8		Actinomyces sp. HMT 180	53.4	Porphyromonas pasteri	34.6	Enterobacter hormaechei	32
Actinomyces oris	9.5				Lawsonella clevelandensis	53.4	Streptococcus sp. HMT 057	33.3	Actinomyces sp. HMT 180	30.7
Actinomyces radicidentis	1.7				Enterobacter hormaechei	52.6	Actinomyces sp. HMT 180	30.8	Streptococcus parasanguinis clade 411	30.7
Actinomyces sp. HMT 169	6				Acinetobacter baumannii	52	Atopobium parvulum	28.9	Lactobacillus paracasei	30.7
Actinomyces sp. HMT 170	2.6				Kluyvera ascorbata	50.9	Prevotella nanceiensis	27	Granulicatella adiacens	29.3
Actinomyces sp. HMT 171	1.7				Streptococcus lactarius	48.3	Bergeyella sp. HMT 206	25.2	Streptococcus sp. HMT 074	25.3
Actinomyces sp. HMT 172	5.2	1.3	2.7		Lactococcus lactis	47.4	Gemella sanguinis	23.9	Finegoldia magna	24
Actinomyces sp. HMT 175					Alloprevotella sp. HMT 473	44.8	Saccharibacteria (TM7) [G-6] bacterium HMT 870	21.4	Enterococcus casseliflavus	24
Actinomyces sp. HMT 178	0.9				Acinetobacter johnsonii	44.7	Actinomyces graevenitzii	21.4	Atopobium parvulum	22.7
Actinomyces sp. HMT 180	53.4	30.8	30.7		Granulicatella adiacens	44	Neisseria perflava	20.8	Corynebacterium pseudodiphtheriticum	22.7
Actinomyces sp. HMT 448	1.7				Finegoldia magna	44	Bergeyella sp. HMT 322	19.5	Streptococcus australis	21.3
Actinomyces sp. HMT 525	0.9				Atopobium parvulum	42.2	Fusobacterium periodonticum	18.9	Actinomyces lingnae	21.3
Actinomyces sp. HMT 896					Haemophilus sp. HMT 036	41.4	Actinomyces lingnae	17	Peptoniphilus sp. HMT 187	20
Actinomyces timonensis					Streptococcus parasanguinis clade 411	41.4	Haemophilus haemolyticus	17	Granulicatella elegans (<20%)	14.7
Aerococcus viridans	11.2				Corynebacterium kroppenstedtii	41.4	Haemophilus influenzae	17	Streptococcus sp. HMT 057	14.7
Afipia sp. genotype 4	0.9				Prevotella melaninogenica	39.7	Haemophilus sp. HMT 908	15.7	Megasphaera micronuciformis	14.7
Aggregatibacter actinomycetemcomitans	7.8				Porphyromonas pasteri	37.9	Prevotella sp. HMT 313	15.1	Dialister invisus	14.7
Aggregatibacter aphrophilus	0.9				Bifidobacterium longum	37.9	Lachnoanaerobaculum umeaense	13.8	Enterococcus durans	14.7
Aggregatibacter paraphrophilus	2.6				Porphyromonas sp. HMT 930	37.1	Lachnoanaerobaculum orale (<20%)	13.8	Streptococcus sp. HMT 066	13.3
Aggregatibacter segnis	4.3				Sphingomonas echinoides	35.3	Campylobacter concisus	13.8	Streptococcus anginosus	13.3
Aggregatibacter sp. HMT 458	5.2	1.3			Bergeyella sp. HMT 931	34.5	Veillonella parvula	11.9	Gemella sanguinis	12
Aggregatibacter sp. HMT 513					Kocuria rhizophila	34.5	Neisseria flavescens	10.7	Bifidobacterium dentium	12
Aggregatibacter sp. HMT 898	3.4				Peptoniphilus sp. HMT 187	33.6	Streptococcus sp. HMT 056	10.1	Veillonella denticariosi	12
Aggregatibacter sp. HMT 949					Streptococcus sp. HMT 057	32.8	Saccharibacteria (TM7) [G-1] bacterium HMT 352	8.8	Fusobacterium periodonticum	10.7
Agrobacterium tumefaciens	10.3				Saccharibacteria (TM7) [G-6] bacterium HMT 870	32.8	Prevotella sp. HMT 942	8.8	Campylobacter concisus	10.7
Alloiococcus otitis	0.9				Streptococcus sanguinis	32.8	Veillonella rogosae	8.2	Lactobacillus gasseri	10.7
Alloprevotella rava	0.9				Streptococcus australis	31.9	Staphylococcus lugdunensis	8.2	Veillonella sp. HMT 917	10.7
Alloprevotella sp. HMT 308	8.6	6.9			Rothia dentocariosa	31.9	Fusobacterium sp. HMT 248	8.2	Actinomyces graevenitzii	9.7
Alloprevotella sp. HMT 473	44.8	62.3			Bergeyella sp. HMT 206	30.2	Prevotella histicola	6.9	Staphylococcus pasteuri	9.3
Alloprevotella sp. HMT 912					Bifidobacterium breve	30.2	Alloprevotella sp. HMT 308	6.9	Peptostreptococcus anaerobius	9.3
Alloprevotella sp. HMT 913					Pseudomonas pseudoalcaligenes	30.2	Prevotella salivae	6.9	Eubacterium limosum	9.3
Alloprevotella sp. HMT 914	3.4	3.8			Fusobacterium periodonticum	29.3	Megasphaera micronuciformis	6.9	Streptococcus agalactiae	9.3
Alloprevotella tannerae	3.4				Bacillus anthracis	29.3	Lactobacillus reuteri clade 938	6.3	Cutibacterium avidum	9.3
Alloscardovia omnicolens	2.6	0.6			Streptococcus sp. HMT 074	27.6	Leptotrichia sp. HMT 417	6.3	Lachnoanaerobaculum umeaense	8
Anaerococcus lactolyticus	1.7		2.7		Arthrospira platensis	27.6	Solobacterium moorei	6.3	Actinomyces odontolyticus	8
Anaerococcus octavius	22.4		1.3		Moraxella nonliquefaciens	27.6	Neisseriaceae [G-1] bacterium HMT 174	5.7	Lawsonella clevelandensis	6.7
Anaerococcus prevotii					Klebsiella pneumoniae	27.6	Actinomyces odontolyticus	5.7	Streptococcus sp. HMT 056	6.7
Anaerococcus sp. HMT 290	19				Gemella sanguinis	26.7	Corynebacterium singulare	5	Lachnoanaerobaculum orale	6.7
Anaerococcus sp. HMT 294	8.6				Actinomyces graevenitzii	26.7	Staphylococcus epidermidis	4.4	Streptococcus thermophilus	6.7
Anaerococcus sp. HMT 295	14.7				Corynebacterium pseudodiphtheriticum	26.7	Arthrospira platensis	4.4	Fusobacterium nucleatum subsp. polymorphum	6.7
Anaerococcus tetradius	19		2.7		Dolosigranulum pigrum	26.7	Leptotrichia sp. HMT 215	4.4	Lactobacillus reuteri clade 938	6.7
Anaeroglobus geminatus					Ochrobactrum anthropi	26.7	Prevotella buccalis	4	Solobacterium moorei	6.7
Anoxybacillus flavithermus	7.8				Neisseria cinerea	25.9	Leptotrichia sp. HMT 221	3.8	Klebsiella aerogenes	6.7
Arthrospira platensis	27.6	4.4			Streptococcus sp. HMT 066	25.9	Alloprevotella sp. HMT 914	3.8	Peptoniphilaceae [G-3] bacterium HMT 929	6.7
Atopobium minutum			1.3		Porphyromonas gingivalis	25.9	Bifidobacterium breve	3.1	Saccharibacteria (TM7) [G-1] bacterium HMT 352	6.7
Atopobium parvulum	42.2	28.9	22.7		Prevotella nanceiensis	24.1	Moraxella nonliquefaciens	3.1	Haemophilus sp. HMT 036	5.3
Atopobium rimae	1.7				Neisseriaceae [G-1] bacterium HMT 174	24.1	Lactobacillus gasseri	3.1	Corynebacterium singulare	5.3
Atopobium vaginae	4.3				Staphylococcus aureus	23.3	Haemophilus pittmaniae	3.1	Saccharibacteria (TM7) [G-6] bacterium HMT 870	4
Bacillus anthracis	29.3				Dietzia cinnamea	23.3	Stomatobaculum longum	3.1	Dolosigranulum pigrum	4
Bacillus clausii	0.9				Anaerococcus octavius	22.4	Prevotella bivia	2.7	Peptoniphilus harei	4
Bacillus subtilis	1.7				Lachnoanaerobaculum umeaense	20.7	Prevotella pallens	2.5	Stomatobaculum sp. HMT 097	4
Bacteroidales [G-2] bacterium HMT 274	2.6				Veillonella parvula	20.7	Stomatobaculum sp. HMT 097	2.5	Haemophilus pittmaniae	4
Bacteroides pyogenes	0.9				Streptococcus sp. HMT 056	20.7	Prevotella sp. HMT 314	2.5	Fusobacterium nucleatum subsp. animalis	4
Bacteroidetes [G-3] bacterium HMT 365	0.9				Streptococcus mutans (<20%)	19.8	Prevotella sp. HMT 309	2.5	Prevotella buccalis	4
Bacteroidetes [G-3] bacterium HMT 503	0.9				Yersinia pestis	19.8	Streptococcus pneumoniae	1.9	Dermabacter hominis	4
Bacteroidetes [G-5] bacterium HMT 505					Neisseria perflava	19	Pseudomonas fluorescens	1.3	Staphylococcus lugdunensis	2.7
Bacteroidetes [G-5] bacterium HMT 511					Anaerococcus sp. HMT 290	19	Moraxella osloensis	1.3	Lactococcus lactis	2.7
Bergeyella sp. HMT 206	30.2	25.2			Anaerococcus tetradius	19	Bifidobacterium longum	1.3	Corynebacterium kroppenstedtii	2.7
Bergeyella sp. HMT 322	17.9	19.5			Corynebacterium coyleae	19	Porphyromonas gingivalis	1.3	Bergeyella sp. HMT 931	2.7
Bergeyella sp. HMT 422	16.4				Achromobacter xylosoxidans	18.3	Neisseria sicca	1.3	Anaerococcus tetradius	2.7
Bergeyella sp. HMT 900					Actinomyces lingnae	18.1	Lautropia mirabilis	1.3	Kingella oralis	2.7
Bergeyella sp. HMT 907	0.9				Acinetobacter lwoffii	18.1	Kingella oralis	1.3	Peptoniphilus lacrimalis	2.7
Bergeyella sp. HMT 931	34.5	55.3	2.7		Delftia acidovorans	18.1	Peptostreptococcus stomatis	1.3	Actinomyces naeslundii	2.7
Bifidobacterium animalis	1.7				Bergeyella sp. HMT 322	17.9	Capnocytophaga leadbetteri	1.3	Actinomyces sp. HMT 172	2.7
Bifidobacterium breve	30.2	3.1	81.3		Haemophilus haemolyticus	16.4	Ruminococcaceae [G-1] bacterium HMT 075	1.3	Corynebacterium accolens	2.7
Bifidobacterium dentium	2.6	0.6	12		Bergeyella sp. HMT 422	16.4	Actinomyces sp. HMT 172	1.3	Prevotella bivia	2.7
Bifidobacterium longum	37.9	1.3	92		Cutibacterium granulosum	16.4	Aggregatibacter sp. HMT 458	1.3	Anaerococcus lactolyticus	2.7
Bifidobacterium scardovii	5.2		34.7		Neisseria sicca	15.5	Oribacterium sinus	1.3	Parvimonas micra	2.7
Bosea vestrisii	6.9				Corynebacterium mucifaciens	15.5	Saccharibacteria (TM7) [G-3] bacterium HMT 351	1.3	Streptococcus pyogenes	2.7
Bradyrhizobium elkanii	7.8				Lactobacillus iners	15.5	Leptotrichia shahii	1.3	Desulfovibrio fairfieldensis	2.7
Brevibacterium paucivorans	0.9				Pseudomonas aeruginosa	15.5	Ruminococcaceae [G-2] bacterium HMT 085	1.3	Lactobacillus oris	2.7
Brochothrix thermosphacta	0.9				Neisseria flavescens	14.7	Sanguibacter keddieii	1.3	Veillonella sp. HMT 780	1.3
Burkholderia cepacia	9.5				Actinomyces odontolyticus	14.7	Haemophilus parahaemolyticus	1.3	Anaerococcus octavius	1.3
Butyrivibrio sp. HMT 455					Corynebacterium simulans	14.7	Prevotella sp. HMT 306	1.3	Streptococcus mutans	1.3
Campylobacter concisus	12.1	13.8	10.7		Anaerococcus sp. HMT 295	14.7	Micrococcus luteus	0.6	Haemophilus haemolyticus	1.3
Campylobacter gracilis	6				Prevotella histicola	13.8	Enterobacter hormaechei	0.6	Corynebacterium simulans	1.3
Campylobacter rectus	7.8	0.6			Microbacterium flavescens	13.8	Streptococcus sanguinis	0.6	Haemophilus sp. HMT 908	1.3
Campylobacter sp. HMT 044	0.9				Lachnoanaerobaculum orale	12.9	Klebsiella pneumoniae	0.6	Veillonella rogosae	1.3
Campylobacter ureolyticus	2.6				Haemophilus sp. HMT 908	12.1	Staphylococcus aureus	0.6	Scardovia wiggsiae	1.3
Capnocytophaga gingivalis	6				Campylobacter concisus	12.1	Streptococcus mutans	0.6	Stomatobaculum longum	1.3
Capnocytophaga granulosa	7.8				Lactobacillus gasseri	12.1	Acinetobacter lwoffii	0.6	Fusobacterium nucleatum subsp. vincentii	1.3
Capnocytophaga haemolytica	2.6				Capnocytophaga sputigena	12.1	Corynebacterium simulans	0.6	Haemophilus influenzae	1.3
Capnocytophaga leadbetteri	6	1.3			Paracoccus yeei	12.1	Capnocytophaga sputigena	0.6	Parascardovia denticolens	1.3
Capnocytophaga ochracea					Selenomonas sp. HMT 126	12.1	Abiotrophia defectiva	0.6	Fusobacterium gonidiaformans	1.3
Capnocytophaga sp. HMT 323	3.4				Staphylococcus capitis	12.1	Gemella morbillorum	0.6	Fusobacterium sp. HMT 203	1.3
Capnocytophaga sp. HMT 324					Abiotrophia defectiva	11.2	Moraxella lincolnii	0.6	Lactobacillus fermentum	1.3
Capnocytophaga sp. HMT 326	2.6				Gemella morbillorum	11.2	Campylobacter rectus	0.6	Porphyromonas asaccharolytica	1.3
Capnocytophaga sp. HMT 332	0.9				Acinetobacter junii	11.2	Leptotrichia sp. HMT 225	0.6	Atopobium minutum	1.3
Capnocytophaga sp. HMT 335	0.9				Aerococcus viridans	11.2	Neisseria subflava	0.6	Pseudomonas fluorescens
Capnocytophaga sp. HMT 336	1.7				Cardiobacterium hominis	11.2	Absconditabacteria (SR1) [G-1] bacterium HMT 875	0.6	Moraxella osloensis
Capnocytophaga sp. HMT 338					Gardnerella vaginalis	11.2	Haemophilus sputorum	0.6	Corynebacterium tuberculostearicum
Capnocytophaga sp. HMT 380					Staphylococcus auricularis	11.2	Alloscardovia omnicolens	0.6	Cutibacterium acnes
Capnocytophaga sp. HMT 412	2.6				Streptococcus thermophilus	11.2	Bifidobacterium dentium	0.6	Stenotrophomonas maltophilia
Capnocytophaga sp. HMT 863					Turicella otitidis	11.2	Catonella morbi	0.6	Micrococcus luteus
Capnocytophaga sp. HMT 864					Veillonella sp. HMT 917	11.2	Peptococcus sp. HMT 168	0.6	Staphylococcus warneri
Capnocytophaga sp. HMT 878					Lautropia mirabilis	10.3	Porphyromonas sp. HMT 284	0.6	Acinetobacter baumannii
Capnocytophaga sp. HMT 901					Acidovorax ebreus	10.3	Streptococcus agalactiae	0.6	Alloprevotella sp. HMT 473
Capnocytophaga sp. HMT 902					Agrobacterium tumefaciens	10.3	Fusobacterium hwasookii	0.6	Acinetobacter johnsonii
Capnocytophaga sp. HMT 903					Corynebacterium appendicis	10.3	Parascardovia denticolens	0.6	Prevotella melaninogenica
Capnocytophaga sputigena	12.1	0.6			Corynebacterium matruchotii	10.3	Absconditabacteria (SR1) [G-1] bacterium HMT 874	0.6	Porphyromonas pasteri
Cardiobacterium hominis	11.2				Fusobacterium nucleatum subsp. polymorphum	10.3	Fusobacterium sp. HMT 370	0.6	Porphyromonas sp. HMT 930
Cardiobacterium valvarum	1.7				Lactobacillus reuteri clade 938	9.5	Haemophilus paraphrohaemolyticus	0.6	Sphingomonas echinoides
Catonella morbi	2.6	0.6			Leptotrichia sp. HMT 417	9.5	Leptotrichia sp. HMT 218	0.6	Kocuria rhizophila
Catonella sp. HMT 164	0.9				Actinomyces oris	9.5	Oribacterium asaccharolyticum	0.6	Streptococcus sanguinis
Caulobacter sp. HMT 002	3.4				Burkholderia cepacia	9.5	Haemophilus sp. HMT 259	0.6	Rothia dentocariosa
Centipeda periodontii					Corynebacterium afermentans	9.5	Lachnoanaerobaculum sp. HMT 083	0.6	Bergeyella sp. HMT 206
Comamonas testosteroni	8.6				Streptococcus anginosus	9.5	Neisseria lactamica	0.6	Pseudomonas pseudoalcaligenes
Corynebacterium accolens	5.2		2.7		Corynebacterium amycolatum	9.2	Prevotella scopos	0.6	Bacillus anthracis
Corynebacterium afermentans	9.5				Veillonella rogosae	8.6	Selenomonas sp. HMT 136	0.6	Arthrospira platensis
Corynebacterium amycolatum	9.2				Alloprevotella sp. HMT 308	8.6	Corynebacterium tuberculostearicum		Moraxella nonliquefaciens
Corynebacterium appendicis	10.3				Prevotella salivae	8.6	Cutibacterium acnes		Ochrobactrum anthropi
Corynebacterium aurimucosum	1.7				Kingella oralis	8.6	Veillonella sp. HMT 780		Neisseria cinerea
Corynebacterium bovis	3.4				Moraxella lincolnii	8.6	Stenotrophomonas maltophilia		Porphyromonas gingivalis
Corynebacterium coyleae	19				Anaerococcus sp. HMT 294	8.6	Staphylococcus pasteuri		Prevotella nanceiensis
Corynebacterium durum	8.6				Comamonas testosteroni	8.6	Escherichia coli		Neisseriaceae [G-1] bacterium HMT 174
Corynebacterium kroppenstedtii	41.4		2.7		Corynebacterium durum	8.6	Staphylococcus warneri		Dietzia cinnamea
Corynebacterium massiliense	6				Roseomonas gilardii	8.6	Lawsonella clevelandensis		Yersinia pestis
Corynebacterium mastitidis	2.5				Solobacterium moorei	7.8	Acinetobacter baumannii		Neisseria perflava
Corynebacterium matruchotii	10.3				Prevotella pallens	7.8	Kluyvera ascorbata		Anaerococcus sp. HMT 290
Corynebacterium minutissimum	2.6				Peptostreptococcus stomatis	7.8	Lactococcus lactis		Corynebacterium coyleae
Corynebacterium mucifaciens	15.5				Campylobacter rectus	7.8	Acinetobacter johnsonii		Achromobacter xylosoxidans
Corynebacterium pilbarense	7.8				Aggregatibacter actinomycetemcomitans	7.8	Finegoldia magna		Acinetobacter lwoffii
Corynebacterium pseudodiphtheriticum	26.7		22.7		Anoxybacillus flavithermus	7.8	Corynebacterium kroppenstedtii		Delftia acidovorans
Corynebacterium simulans	14.7	0.6	1.3		Bradyrhizobium elkanii	7.8	Sphingomonas echinoides		Bergeyella sp. HMT 322
Corynebacterium singulare	4.3	5	5.3		Capnocytophaga granulosa	7.8	Kocuria rhizophila		Bergeyella sp. HMT 422
Corynebacterium sp. HMT 207	6				Corynebacterium pilbarense	7.8	Peptoniphilus sp. HMT 187		Cutibacterium granulosum
Corynebacterium tuberculostearicum	75.9				Enterococcus faecalis	7.8	Rothia dentocariosa		Neisseria sicca
Cronobacter sakazakii	0.9				Klebsiella aerogenes	7.8	Pseudomonas pseudoalcaligenes		Corynebacterium mucifaciens
Cutibacterium acnes	75.9				Peptoniphilaceae [G-3] bacterium HMT 929	7.8	Bacillus anthracis		Lactobacillus iners
Cutibacterium avidum			9.3		Proteus mirabilis	7.8	Corynebacterium pseudodiphtheriticum		Pseudomonas aeruginosa
Cutibacterium granulosum	16.4				Saccharibacteria (TM7) [G-1] bacterium HMT 352	6.9	Dolosigranulum pigrum		Neisseria flavescens
Delftia acidovorans	18.1				Bosea vestrisii	6.9	Ochrobactrum anthropi		Anaerococcus sp. HMT 295
Dermabacter hominis	0.9		4		Filifactor alocis	6.9	Dietzia cinnamea		Prevotella histicola
Desulfovibrio fairfieldensis			2.7		Kocuria palustris	6.9	Anaerococcus octavius		Microbacterium flavescens
Dialister invisus	4.3		14.7		Lactobacillus casei	6.9	Yersinia pestis		Capnocytophaga sputigena
Dialister micraerophilus	0.9				Peptoniphilus harei	6.9	Anaerococcus sp. HMT 290		Paracoccus yeei
Dialister pneumosintes	0.9				Peptoniphilus lacrimalis	6.9	Anaerococcus tetradius		Selenomonas sp. HMT 126
Dietzia cinnamea	23.3				Pseudomonas stutzeri	6.9	Corynebacterium coyleae		Staphylococcus capitis
Dolosigranulum pigrum	26.7		4		Rothia aeria	6.9	Achromobacter xylosoxidans		Abiotrophia defectiva
Eggerthella lenta			38.7		Scardovia wiggsiae	6.9	Delftia acidovorans		Gemella morbillorum
Eikenella corrodens					Schlegelella aquatica	6.9	Bergeyella sp. HMT 422		Acinetobacter junii
Enterobacter hormaechei	52.6	0.6	32		Streptococcus gordonii	6.9	Cutibacterium granulosum		Aerococcus viridans
Enterococcus casseliflavus	0.9		24		Fusobacterium sp. HMT 248	6	Corynebacterium mucifaciens		Cardiobacterium hominis
Enterococcus durans			14.7		Megasphaera micronuciformis	6	Lactobacillus iners		Gardnerella vaginalis
Enterococcus faecalis	7.8		68		Stomatobaculum sp. HMT 097	6	Pseudomonas aeruginosa		Staphylococcus auricularis
Enterococcus italicus	4.3				Capnocytophaga leadbetteri	6	Anaerococcus sp. HMT 295		Turicella otitidis
Erysipelotrichaceae [G-1] bacterium HMT 904	0.9				Ruminococcaceae [G-1] bacterium HMT 075	6	Microbacterium flavescens		Lautropia mirabilis
Escherichia coli	57.8		92		Leptotrichia sp. HMT 225	6	Paracoccus yeei		Acidovorax ebreus
Eubacterium limosum	2.8		9.3		Actinomyces naeslundii	6	Selenomonas sp. HMT 126		Agrobacterium tumefaciens
Filifactor alocis	6.9				Actinomyces sp. HMT 169	6	Staphylococcus capitis		Corynebacterium appendicis
Finegoldia magna	44		24		Campylobacter gracilis	6	Acinetobacter junii		Corynebacterium matruchotii
Fusobacterium gonidiaformans	0.9		1.3		Capnocytophaga gingivalis	6	Aerococcus viridans		Leptotrichia sp. HMT 417
Fusobacterium hwasookii	1.7	0.6			Corynebacterium massiliense	6	Cardiobacterium hominis		Actinomyces oris
Fusobacterium naviforme	1.7				Corynebacterium sp. HMT 207	6	Gardnerella vaginalis		Burkholderia cepacia
Fusobacterium necrophorum					Lactobacillus crispatus	6	Staphylococcus auricularis		Corynebacterium afermentans
Fusobacterium nucleatum subsp. animalis	3.4		4		Novosphingobium panipatense	6	Streptococcus thermophilus		Corynebacterium amycolatum
Fusobacterium nucleatum subsp. polymorphum	10.3		6.7		Staphylococcus cohnii	6	Turicella otitidis		Alloprevotella sp. HMT 308
Fusobacterium nucleatum subsp. vincentii	4.3		1.3		Leptotrichia sp. HMT 221	5.2	Veillonella sp. HMT 917		Prevotella salivae
Fusobacterium periodonticum	29.3	18.9	10.7		Haemophilus pittmaniae	5.2	Acidovorax ebreus		Moraxella lincolnii
Fusobacterium sp. HMT 203	0.9		1.3		Actinomyces sp. HMT 172	5.2	Agrobacterium tumefaciens		Anaerococcus sp. HMT 294
Fusobacterium sp. HMT 204	0.9				Aggregatibacter sp. HMT 458	5.2	Corynebacterium appendicis		Comamonas testosteroni
Fusobacterium sp. HMT 248	6	8.2			Neisseria subflava	5.2	Corynebacterium matruchotii		Corynebacterium durum
Fusobacterium sp. HMT 370	0.9	0.6			Bifidobacterium scardovii	5.2	Fusobacterium nucleatum subsp. polymorphum		Roseomonas gilardii
Gardnerella vaginalis	11.2				Corynebacterium accolens	5.2	Actinomyces oris		Prevotella pallens
Gemella haemolysans	96.6	99.4	41.3		Haematobacter missouriensis	5.2	Burkholderia cepacia		Peptostreptococcus stomatis
Gemella morbillorum	11.2	0.6			Kingella denitrificans	5.2	Corynebacterium afermentans		Campylobacter rectus
Gemella sanguinis	26.7	23.9	12		Lactobacillus coleohominis	5.2	Streptococcus anginosus		Aggregatibacter actinomycetemcomitans
Gracilibacteria (GN02) [G-1] bacterium HMT 871					Lactobacillus paracasei	5.2	Corynebacterium amycolatum		Anoxybacillus flavithermus
Gracilibacteria (GN02) [G-1] bacterium HMT 872	1.7				Leptotrichia hofstadii	5.2	Anaerococcus sp. HMT 294		Bradyrhizobium elkanii
Gracilibacteria (GN02) [G-2] bacterium HMT 873	4.3				Neisseria elongata	5.2	Comamonas testosteroni		Capnocytophaga granulosa
Granulicatella adiacens	44	39	29.3		Parvimonas sp. HMT 393	5.2	Corynebacterium durum		Corynebacterium pilbarense
Granulicatella elegans	54.3	66.7	14.7		Peptidiphaga sp. HMT 183	5.2	Roseomonas gilardii		Proteus mirabilis
Haematobacter missouriensis	5.2				Prevotella nigrescens	5.2	Aggregatibacter actinomycetemcomitans		Bosea vestrisii
Haemophilus aegyptius					Prevotella oris	5.2	Anoxybacillus flavithermus		Filifactor alocis
Haemophilus haemolyticus	16.4	17	1.3		Selenomonas noxia	5.2	Bradyrhizobium elkanii		Kocuria palustris
Haemophilus influenzae	3.4	17	1.3		Variovorax paradoxus	5.2	Capnocytophaga granulosa		Pseudomonas stutzeri
Haemophilus parahaemolyticus		1.3			Prevotella sp. HMT 313	4.3	Corynebacterium pilbarense		Rothia aeria
Haemophilus parainfluenzae	72.4	53.5	58.7		Corynebacterium singulare	4.3	Enterococcus faecalis		Schlegelella aquatica
Haemophilus paraphrohaemolyticus	0.9	0.6			Stomatobaculum longum	4.3	Klebsiella aerogenes		Streptococcus gordonii
Haemophilus pittmaniae	5.2	3.1	4		Absconditabacteria (SR1) [G-1] bacterium HMT 875	4.3	Peptoniphilaceae [G-3] bacterium HMT 929		Fusobacterium sp. HMT 248
Haemophilus sp. HMT 036	41.4	56	5.3		Aggregatibacter segnis	4.3	Proteus mirabilis		Capnocytophaga leadbetteri
Haemophilus sp. HMT 259		0.6			Atopobium vaginae	4.3	Bosea vestrisii		Ruminococcaceae [G-1] bacterium HMT 075
Haemophilus sp. HMT 908	12.1	15.7	1.3		Dialister invisus	4.3	Filifactor alocis		Leptotrichia sp. HMT 225
Haemophilus sputorum	3.4	0.6			Enterococcus italicus	4.3	Kocuria palustris		Actinomyces sp. HMT 169
Janibacter indicus	4.3				Fusobacterium nucleatum subsp. vincentii	4.3	Lactobacillus casei		Campylobacter gracilis
Jeotgalicoccus huakuii	0.9				Gracilibacteria (GN02) [G-2] bacterium HMT 873	4.3	Peptoniphilus harei		Capnocytophaga gingivalis
Johnsonella ignava					Janibacter indicus	4.3	Peptoniphilus lacrimalis		Corynebacterium massiliense
Jonquetella anthropi	0.9				Lachnospiraceae [G-3] bacterium HMT 100	4.3	Pseudomonas stutzeri		Corynebacterium sp. HMT 207
Kingella denitrificans	5.2				Lactobacillus plantarum	4.3	Rothia aeria		Lactobacillus crispatus
Kingella kingae					Lactobacillus vaginalis	4.3	Scardovia wiggsiae		Novosphingobium panipatense
Kingella oralis	8.6	1.3	2.7		Leptothrix sp. HMT 266	4.3	Schlegelella aquatica		Staphylococcus cohnii
Kingella sp. HMT 012					Leptotrichia hongkongensis	4.3	Streptococcus gordonii		Leptotrichia sp. HMT 221
Kingella sp. HMT 459					Neisseriaceae [G-1] bacterium HMT 327	4.3	Actinomyces naeslundii		Aggregatibacter sp. HMT 458
Kingella sp. HMT 932					Peptoniphilus sp. HMT 375	4.3	Actinomyces sp. HMT 169		Neisseria subflava
Klebsiella aerogenes	7.8		6.7		Peptostreptococcaceae [XI][G-9] brachy	4.3	Campylobacter gracilis		Haematobacter missouriensis
Klebsiella pneumoniae	27.6	0.6	33.3		Peptostreptococcus anaerobius	4.3	Capnocytophaga gingivalis		Kingella denitrificans
Kluyvera ascorbata	50.9		34.7		Saccharibacteria (TM7) [G-1] bacterium HMT 346	4.3	Corynebacterium massiliense		Lactobacillus coleohominis
Kocuria palustris	6.9				Saccharibacteria (TM7) [G-1] bacterium HMT 348	4.3	Corynebacterium sp. HMT 207		Leptotrichia hofstadii
Kocuria rhizophila	34.5				Staphylococcus haemolyticus	4.3	Lactobacillus crispatus		Neisseria elongata
Kytococcus sedentarius	1.7				Haemophilus influenzae	3.4	Novosphingobium panipatense		Parvimonas sp. HMT 393
Lachnoanaerobaculum orale	12.9	13.8	6.7		Prevotella sp. HMT 942	3.4	Staphylococcus cohnii		Peptidiphaga sp. HMT 183
Lachnoanaerobaculum saburreum	2.6				Leptotrichia sp. HMT 215	3.4	Bifidobacterium scardovii		Prevotella nigrescens
Lachnoanaerobaculum sp. HMT 083		0.6			Alloprevotella sp. HMT 914	3.4	Corynebacterium accolens		Prevotella oris
Lachnoanaerobaculum umeaense	20.7	13.8	8		Oribacterium sinus	3.4	Haematobacter missouriensis		Selenomonas noxia
Lachnospiraceae [G-2] bacterium HMT 088					Haemophilus sputorum	3.4	Kingella denitrificans		Variovorax paradoxus
Lachnospiraceae [G-2] bacterium HMT 096					Aggregatibacter sp. HMT 898	3.4	Lactobacillus coleohominis		Prevotella sp. HMT 313
Lachnospiraceae [G-3] bacterium HMT 100	4.3				Alloprevotella tannerae	3.4	Lactobacillus paracasei		Absconditabacteria (SR1) [G-1] bacterium HMT 875
Lachnospiraceae [G-7] bacterium HMT 086	0.9				Capnocytophaga sp. HMT 323	3.4	Leptotrichia hofstadii		Aggregatibacter segnis
Lachnospiraceae [G-8] bacterium HMT 500					Caulobacter sp. HMT 002	3.4	Neisseria elongata		Atopobium vaginae
Lachnospiraceae [G-9] bacterium HMT 924	0.9				Corynebacterium bovis	3.4	Parvimonas sp. HMT 393		Enterococcus italicus
Lactobacillus acidophilus					Fusobacterium nucleatum subsp. animalis	3.4	Peptidiphaga sp. HMT 183		Gracilibacteria (GN02) [G-2] bacterium HMT 873
Lactobacillus brevis	1.7				Lactobacillus jensenii	3.4	Prevotella nigrescens		Janibacter indicus
Lactobacillus buchneri	0.9				Leptotrichia sp. HMT 498	3.4	Prevotella oris		Lachnospiraceae [G-3] bacterium HMT 100
Lactobacillus casei	6.9		33.3		Leptotrichia wadei	3.4	Selenomonas noxia		Lactobacillus plantarum
Lactobacillus coleohominis	5.2				Neisseria oralis	3.4	Variovorax paradoxus		Lactobacillus vaginalis
Lactobacillus crispatus	6				Selenomonas flueggei	3.4	Aggregatibacter segnis		Leptothrix sp. HMT 266
Lactobacillus fermentum	0.9		1.3		Eubacterium limosum	2.8	Atopobium vaginae		Leptotrichia hongkongensis
Lactobacillus gasseri	12.1	3.1	10.7		Saccharibacteria (TM7) [G-3] bacterium HMT 351	2.6	Dialister invisus		Neisseriaceae [G-1] bacterium HMT 327
Lactobacillus iners	15.5				Alloscardovia omnicolens	2.6	Enterococcus italicus		Peptoniphilus sp. HMT 375
Lactobacillus jensenii	3.4				Bifidobacterium dentium	2.6	Fusobacterium nucleatum subsp. vincentii		Peptostreptococcaceae [XI][G-9] brachy
Lactobacillus oris			2.7		Catonella morbi	2.6	Gracilibacteria (GN02) [G-2] bacterium HMT 873		Saccharibacteria (TM7) [G-1] bacterium HMT 346
Lactobacillus paracasei	5.2		30.7		Peptococcus sp. HMT 168	2.6	Janibacter indicus		Saccharibacteria (TM7) [G-1] bacterium HMT 348
Lactobacillus plantarum	4.3				Porphyromonas sp. HMT 284	2.6	Lachnospiraceae [G-3] bacterium HMT 100		Staphylococcus haemolyticus
Lactobacillus rapi					Streptococcus agalactiae	2.6	Lactobacillus plantarum		Prevotella sp. HMT 942
Lactobacillus reuteri clade 938	9.5	6.3	6.7		Absconditabacteria (SR1) [G-1] bacterium HMT 345	2.6	Lactobacillus vaginalis		Leptotrichia sp. HMT 215
Lactobacillus salivarius					Acinetobacter sp. HMT 408	2.6	Leptothrix sp. HMT 266		Alloprevotella sp. HMT 914
Lactobacillus vaginalis	4.3				Actinomyces sp. HMT 170	2.6	Leptotrichia hongkongensis		Oribacterium sinus
Lactococcus lactis	47.4		2.7		Aggregatibacter paraphrophilus	2.6	Neisseriaceae [G-1] bacterium HMT 327		Haemophilus sputorum
Lautropia mirabilis	10.3	1.3			Bacteroidales [G-2] bacterium HMT 274	2.6	Peptoniphilus sp. HMT 375		Aggregatibacter sp. HMT 898
Lawsonella clevelandensis	53.4		6.7		Campylobacter ureolyticus	2.6	Peptostreptococcaceae [XI][G-9] brachy		Alloprevotella tannerae
Leptothrix sp. HMT 266	4.3				Capnocytophaga haemolytica	2.6	Peptostreptococcus anaerobius		Capnocytophaga sp. HMT 323
Leptotrichia buccalis	0.9				Capnocytophaga sp. HMT 326	2.6	Saccharibacteria (TM7) [G-1] bacterium HMT 346		Caulobacter sp. HMT 002
Leptotrichia goodfellowii	2.6				Capnocytophaga sp. HMT 412	2.6	Saccharibacteria (TM7) [G-1] bacterium HMT 348		Corynebacterium bovis
Leptotrichia hofstadii	5.2				Corynebacterium minutissimum	2.6	Staphylococcus haemolyticus		Lactobacillus jensenii
Leptotrichia hongkongensis	4.3				Lachnoanaerobaculum saburreum	2.6	Aggregatibacter sp. HMT 898		Leptotrichia sp. HMT 498
Leptotrichia shahii	1.7	1.3			Leptotrichia goodfellowii	2.6	Alloprevotella tannerae		Leptotrichia wadei
Leptotrichia sp. HMT 212	1.7				Leptotrichia sp. HMT 392	2.6	Capnocytophaga sp. HMT 323		Neisseria oralis
Leptotrichia sp. HMT 215	3.4	4.4			Megasphaera sp. HMT 841	2.6	Caulobacter sp. HMT 002		Selenomonas flueggei
Leptotrichia sp. HMT 217					Oribacterium parvum	2.6	Corynebacterium bovis		Saccharibacteria (TM7) [G-3] bacterium HMT 351
Leptotrichia sp. HMT 218	0.9	0.6			Peptostreptococcaceae [XI][G-7] yurii	2.6	Fusobacterium nucleatum subsp. animalis		Alloscardovia omnicolens
Leptotrichia sp. HMT 219	1.7				Prevotella denticola	2.6	Lactobacillus jensenii		Catonella morbi
Leptotrichia sp. HMT 221	5.2	3.8			Prevotella sp. HMT 317	2.6	Leptotrichia sp. HMT 498		Peptococcus sp. HMT 168
Leptotrichia sp. HMT 223					Saccharibacteria (TM7) [G-1] bacterium HMT 347	2.6	Leptotrichia wadei		Porphyromonas sp. HMT 284
Leptotrichia sp. HMT 225	6	0.6			Saccharibacteria (TM7) [G-1] bacterium HMT 952	2.6	Neisseria oralis		Absconditabacteria (SR1) [G-1] bacterium HMT 345
Leptotrichia sp. HMT 392	2.6				Selenomonas artemidis	2.6	Selenomonas flueggei		Acinetobacter sp. HMT 408
Leptotrichia sp. HMT 417	9.5	6.3			Staphylococcus pettenkoferi	2.6	Eubacterium limosum		Actinomyces sp. HMT 170
Leptotrichia sp. HMT 463	1.7				Streptococcus intermedius	2.6	Absconditabacteria (SR1) [G-1] bacterium HMT 345		Aggregatibacter paraphrophilus
Leptotrichia sp. HMT 498	3.4				Corynebacterium mastitidis	2.5	Acinetobacter sp. HMT 408		Bacteroidales [G-2] bacterium HMT 274
Leptotrichia sp. HMT 879	0.9				Prevotella buccalis	1.7	Actinomyces sp. HMT 170		Campylobacter ureolyticus
Leptotrichia sp. HMT 909					Prevotella bivia	1.7	Aggregatibacter paraphrophilus		Capnocytophaga haemolytica
Leptotrichia wadei	3.4				Streptococcus pneumoniae	1.7	Bacteroidales [G-2] bacterium HMT 274		Capnocytophaga sp. HMT 326
Listeria monocytogenes					Leptotrichia shahii	1.7	Campylobacter ureolyticus		Capnocytophaga sp. HMT 412
Lysinibacillus fusiformis	0.9				Ruminococcaceae [G-2] bacterium HMT 085	1.7	Capnocytophaga haemolytica		Corynebacterium minutissimum
Megasphaera micronuciformis	6	6.9	14.7		Fusobacterium hwasookii	1.7	Capnocytophaga sp. HMT 326		Lachnoanaerobaculum saburreum
Megasphaera sp. HMT 841	2.6				Parascardovia denticolens	1.7	Capnocytophaga sp. HMT 412		Leptotrichia goodfellowii
Methanobrevibacter oralis					Acinetobacter radioresistens	1.7	Corynebacterium minutissimum		Leptotrichia sp. HMT 392
Microbacterium flavescens	13.8				Actinomyces massiliensis	1.7	Lachnoanaerobaculum saburreum		Megasphaera sp. HMT 841
Micrococcus luteus	63.8	0.6			Actinomyces radicidentis	1.7	Leptotrichia goodfellowii		Oribacterium parvum
Mitsuokella sp. HMT 521	1.7				Actinomyces sp. HMT 171	1.7	Leptotrichia sp. HMT 392		Peptostreptococcaceae [XI][G-7] yurii
Mogibacterium diversum	1.7				Actinomyces sp. HMT 448	1.7	Megasphaera sp. HMT 841		Prevotella denticola
Mogibacterium timidum	0.9				Anaerococcus lactolyticus	1.7	Oribacterium parvum		Prevotella sp. HMT 317
Moraxella lincolnii	8.6	0.6			Atopobium rimae	1.7	Peptostreptococcaceae [XI][G-7] yurii		Saccharibacteria (TM7) [G-1] bacterium HMT 347
Moraxella nonliquefaciens	27.6	3.1			Bacillus subtilis	1.7	Prevotella denticola		Saccharibacteria (TM7) [G-1] bacterium HMT 952
Moraxella osloensis	89.7	1.3			Bifidobacterium animalis	1.7	Prevotella sp. HMT 317		Selenomonas artemidis
Moraxella sp. HMT 276					Capnocytophaga sp. HMT 336	1.7	Saccharibacteria (TM7) [G-1] bacterium HMT 347		Staphylococcus pettenkoferi
Mycoplasma orale					Cardiobacterium valvarum	1.7	Saccharibacteria (TM7) [G-1] bacterium HMT 952		Streptococcus intermedius
Mycoplasma salivarium	0.9				Corynebacterium aurimucosum	1.7	Selenomonas artemidis		Corynebacterium mastitidis
Neisseria bacilliformis	1.7				Fusobacterium naviforme	1.7	Staphylococcus pettenkoferi		Streptococcus pneumoniae
Neisseria cinerea	25.9	36.5			Gracilibacteria (GN02) [G-1] bacterium HMT 872	1.7	Streptococcus intermedius		Leptotrichia shahii
Neisseria elongata	5.2				Kytococcus sedentarius	1.7	Corynebacterium mastitidis		Ruminococcaceae [G-2] bacterium HMT 085
Neisseria flavescens	14.7	10.7			Lactobacillus brevis	1.7	Acinetobacter radioresistens		Fusobacterium hwasookii
Neisseria lactamica		0.6			Leptotrichia sp. HMT 212	1.7	Actinomyces massiliensis		Acinetobacter radioresistens
Neisseria oralis	3.4				Leptotrichia sp. HMT 219	1.7	Actinomyces radicidentis		Actinomyces massiliensis
Neisseria perflava	19	20.8			Leptotrichia sp. HMT 463	1.7	Actinomyces sp. HMT 171		Actinomyces radicidentis
Neisseria polysaccharea					Mitsuokella sp. HMT 521	1.7	Actinomyces sp. HMT 448		Actinomyces sp. HMT 171
Neisseria sicca	15.5	1.3			Mogibacterium diversum	1.7	Anaerococcus lactolyticus		Actinomyces sp. HMT 448
Neisseria sp. HMT 018					Neisseria bacilliformis	1.7	Atopobium rimae		Atopobium rimae
Neisseria sp. HMT 499	1.7				Neisseria sp. HMT 499	1.7	Bacillus subtilis		Bacillus subtilis
Neisseria subflava	5.2	0.6			Olsenella sp. HMT 807	1.7	Bifidobacterium animalis		Bifidobacterium animalis
Neisseriaceae [G-1] bacterium HMT 174	24.1	5.7			Oribacterium sp. HMT 078	1.7	Capnocytophaga sp. HMT 336		Capnocytophaga sp. HMT 336
Neisseriaceae [G-1] bacterium HMT 327	4.3				Parvimonas micra	1.7	Cardiobacterium valvarum		Cardiobacterium valvarum
Novosphingobium panipatense	6				Peptostreptococcaceae [XI][G-1] sulci	1.7	Corynebacterium aurimucosum		Corynebacterium aurimucosum
Ochrobactrum anthropi	26.7				Porphyromonas catoniae	1.7	Fusobacterium naviforme		Fusobacterium naviforme
Olsenella sp. HMT 807	1.7				Porphyromonas endodontalis	1.7	Gracilibacteria (GN02) [G-1] bacterium HMT 872		Gracilibacteria (GN02) [G-1] bacterium HMT 872
Oribacterium asaccharolyticum	0.9	0.6			Porphyromonas sp. HMT 278	1.7	Kytococcus sedentarius		Kytococcus sedentarius
Oribacterium parvum	2.6				Porphyromonas uenonis	1.7	Lactobacillus brevis		Lactobacillus brevis
Oribacterium sinus	3.4	1.3			Prevotella maculosa	1.7	Leptotrichia sp. HMT 212		Leptotrichia sp. HMT 212
Oribacterium sp. HMT 078	1.7				Prevotella oulorum	1.7	Leptotrichia sp. HMT 219		Leptotrichia sp. HMT 219
Ottowia sp. HMT 894					Prevotella pleuritidis	1.7	Leptotrichia sp. HMT 463		Leptotrichia sp. HMT 463
Paenibacillus sp. HMT 048	0.9				Prevotella sp. HMT 300	1.7	Mitsuokella sp. HMT 521		Mitsuokella sp. HMT 521
Paracoccus yeei	12.1				Prevotella sp. HMT 472	1.7	Mogibacterium diversum		Mogibacterium diversum
Parascardovia denticolens	1.7	0.6	1.3		Rhodobacter capsulatus	1.7	Neisseria bacilliformis		Neisseria bacilliformis
Parvimonas micra	1.7		2.7		Saccharibacteria (TM7) [G-5] bacterium HMT 356	1.7	Neisseria sp. HMT 499		Neisseria sp. HMT 499
Parvimonas sp. HMT 110					Saccharibacteria (TM7) [G-7] bacterium HMT 954	1.7	Olsenella sp. HMT 807		Olsenella sp. HMT 807
Parvimonas sp. HMT 393	5.2				Selenomonas sp. HMT 146	1.7	Oribacterium sp. HMT 078		Oribacterium sp. HMT 078
Peptidiphaga gingivicola					Stenotrophomonas nitritireducens	1.7	Parvimonas micra		Peptostreptococcaceae [XI][G-1] sulci
Peptidiphaga sp. HMT 183	5.2				Streptococcus pyogenes	1.7	Peptostreptococcaceae [XI][G-1] sulci		Porphyromonas catoniae
Peptococcus sp. HMT 167					Streptococcus sobrinus	1.7	Porphyromonas catoniae		Porphyromonas endodontalis
Peptococcus sp. HMT 168	2.6	0.6			Tannerella sp. HMT 286	1.7	Porphyromonas endodontalis		Porphyromonas sp. HMT 278
Peptoniphilaceae [G-3] bacterium HMT 929	7.8		6.7		Treponema denticola	1.7	Porphyromonas sp. HMT 278		Porphyromonas uenonis
Peptoniphilus harei	6.9		4		Treponema lecithinolyticum	1.7	Porphyromonas uenonis		Prevotella maculosa
Peptoniphilus lacrimalis	6.9		2.7		Prevotella sp. HMT 314	0.9	Prevotella maculosa		Prevotella oulorum
Peptoniphilus sp. HMT 187	33.6		20		Sanguibacter keddieii	0.9	Prevotella oulorum		Prevotella pleuritidis
Peptoniphilus sp. HMT 375	4.3				Absconditabacteria (SR1) [G-1] bacterium HMT 874	0.9	Prevotella pleuritidis		Prevotella sp. HMT 300
Peptostreptococcaceae [XI][G-1] sulci	1.7				Fusobacterium sp. HMT 370	0.9	Prevotella sp. HMT 300		Prevotella sp. HMT 472
Peptostreptococcaceae [XI][G-2] bacterium HMT 091	0.9				Haemophilus paraphrohaemolyticus	0.9	Prevotella sp. HMT 472		Rhodobacter capsulatus
Peptostreptococcaceae [XI][G-5] bacterium HMT 493					Leptotrichia sp. HMT 218	0.9	Rhodobacter capsulatus		Saccharibacteria (TM7) [G-5] bacterium HMT 356
Peptostreptococcaceae [XI][G-7] bacterium HMT 922					Oribacterium asaccharolyticum	0.9	Saccharibacteria (TM7) [G-5] bacterium HMT 356		Saccharibacteria (TM7) [G-7] bacterium HMT 954
Peptostreptococcaceae [XI][G-7] yurii	2.6				Acidovorax temperans	0.9	Saccharibacteria (TM7) [G-7] bacterium HMT 954		Selenomonas sp. HMT 146
Peptostreptococcaceae [XI][G-9] brachy	4.3				Actinomyces gerencseriae	0.9	Selenomonas sp. HMT 146		Stenotrophomonas nitritireducens
Peptostreptococcus anaerobius	4.3		9.3		Actinomyces sp. HMT 178	0.9	Stenotrophomonas nitritireducens		Streptococcus sobrinus
Peptostreptococcus stomatis	7.8	1.3			Actinomyces sp. HMT 525	0.9	Streptococcus pyogenes		Tannerella sp. HMT 286
Porphyromonas asaccharolytica	0.9		1.3		Afipia sp. genotype 4	0.9	Streptococcus sobrinus		Treponema denticola
Porphyromonas catoniae	1.7				Aggregatibacter aphrophilus	0.9	Tannerella sp. HMT 286		Treponema lecithinolyticum
Porphyromonas endodontalis	1.7				Alloiococcus otitis	0.9	Treponema denticola		Prevotella sp. HMT 314
Porphyromonas gingivalis	25.9	1.3			Alloprevotella rava	0.9	Treponema lecithinolyticum		Sanguibacter keddieii
Porphyromonas pasteri	37.9	34.6			Bacillus clausii	0.9	Acidovorax temperans		Absconditabacteria (SR1) [G-1] bacterium HMT 874
Porphyromonas sp. HMT 275	0.9				Bacteroides pyogenes	0.9	Actinomyces gerencseriae		Fusobacterium sp. HMT 370
Porphyromonas sp. HMT 277					Bacteroidetes [G-3] bacterium HMT 365	0.9	Actinomyces sp. HMT 178		Haemophilus paraphrohaemolyticus
Porphyromonas sp. HMT 278	1.7				Bacteroidetes [G-3] bacterium HMT 503	0.9	Actinomyces sp. HMT 525		Leptotrichia sp. HMT 218
Porphyromonas sp. HMT 284	2.6	0.6			Bergeyella sp. HMT 907	0.9	Afipia sp. genotype 4		Oribacterium asaccharolyticum
Porphyromonas sp. HMT 285					Brevibacterium paucivorans	0.9	Aggregatibacter aphrophilus		Acidovorax temperans
Porphyromonas sp. HMT 930	37.1	52.2			Brochothrix thermosphacta	0.9	Alloiococcus otitis		Actinomyces gerencseriae
Porphyromonas uenonis	1.7				Campylobacter sp. HMT 044	0.9	Alloprevotella rava		Actinomyces sp. HMT 178
Prevotella aurantiaca					Capnocytophaga sp. HMT 332	0.9	Bacillus clausii		Actinomyces sp. HMT 525
Prevotella bivia	1.7	2.7	2.7		Capnocytophaga sp. HMT 335	0.9	Bacteroides pyogenes		Afipia sp. genotype 4
Prevotella buccae	0.9				Catonella sp. HMT 164	0.9	Bacteroidetes [G-3] bacterium HMT 365		Aggregatibacter aphrophilus
Prevotella buccalis	1.7	4	4		Cronobacter sakazakii	0.9	Bacteroidetes [G-3] bacterium HMT 503		Alloiococcus otitis
Prevotella denticola	2.6				Dermabacter hominis	0.9	Bergeyella sp. HMT 907		Alloprevotella rava
Prevotella fusca	0.9				Dialister micraerophilus	0.9	Brevibacterium paucivorans		Bacillus clausii
Prevotella histicola	13.8	6.9			Dialister pneumosintes	0.9	Brochothrix thermosphacta		Bacteroides pyogenes
Prevotella intermedia					Enterococcus casseliflavus	0.9	Campylobacter sp. HMT 044		Bacteroidetes [G-3] bacterium HMT 365
Prevotella loescheii					Erysipelotrichaceae [G-1] bacterium HMT 904	0.9	Capnocytophaga sp. HMT 332		Bacteroidetes [G-3] bacterium HMT 503
Prevotella maculosa	1.7				Fusobacterium gonidiaformans	0.9	Capnocytophaga sp. HMT 335		Bergeyella sp. HMT 907
Prevotella melaninogenica	39.7	36.5			Fusobacterium sp. HMT 203	0.9	Catonella sp. HMT 164		Brevibacterium paucivorans
Prevotella micans					Fusobacterium sp. HMT 204	0.9	Cronobacter sakazakii		Brochothrix thermosphacta
Prevotella multisaccharivorax	0.9				Jeotgalicoccus huakuii	0.9	Dermabacter hominis		Campylobacter sp. HMT 044
Prevotella nanceiensis	24.1	27			Jonquetella anthropi	0.9	Dialister micraerophilus		Capnocytophaga sp. HMT 332
Prevotella nigrescens	5.2				Lachnospiraceae [G-7] bacterium HMT 086	0.9	Dialister pneumosintes		Capnocytophaga sp. HMT 335
Prevotella oris	5.2				Lachnospiraceae [G-9] bacterium HMT 924	0.9	Enterococcus casseliflavus		Catonella sp. HMT 164
Prevotella oulorum	1.7				Lactobacillus buchneri	0.9	Erysipelotrichaceae [G-1] bacterium HMT 904		Cronobacter sakazakii
Prevotella pallens	7.8	2.5			Lactobacillus fermentum	0.9	Fusobacterium gonidiaformans		Dialister micraerophilus
Prevotella pleuritidis	1.7				Leptotrichia buccalis	0.9	Fusobacterium sp. HMT 203		Dialister pneumosintes
Prevotella saccharolytica					Leptotrichia sp. HMT 879	0.9	Fusobacterium sp. HMT 204		Erysipelotrichaceae [G-1] bacterium HMT 904
Prevotella salivae	8.6	6.9			Lysinibacillus fusiformis	0.9	Jeotgalicoccus huakuii		Fusobacterium sp. HMT 204
Prevotella scopos		0.6			Mogibacterium timidum	0.9	Jonquetella anthropi		Jeotgalicoccus huakuii
Prevotella shahii	0.9				Mycoplasma salivarium	0.9	Lachnospiraceae [G-7] bacterium HMT 086		Jonquetella anthropi
Prevotella sp. HMT 292	0.9				Paenibacillus sp. HMT 048	0.9	Lachnospiraceae [G-9] bacterium HMT 924		Lachnospiraceae [G-7] bacterium HMT 086
Prevotella sp. HMT 300	1.7				Peptostreptococcaceae [XI][G-2] bacterium HMT 091	0.9	Lactobacillus buchneri		Lachnospiraceae [G-9] bacterium HMT 924
Prevotella sp. HMT 305					Porphyromonas asaccharolytica	0.9	Lactobacillus fermentum		Lactobacillus buchneri
Prevotella sp. HMT 306		1.3			Porphyromonas sp. HMT 275	0.9	Leptotrichia buccalis		Leptotrichia buccalis
Prevotella sp. HMT 309		2.5			Prevotella buccae	0.9	Leptotrichia sp. HMT 879		Leptotrichia sp. HMT 879
Prevotella sp. HMT 313	4.3	15.1			Prevotella fusca	0.9	Lysinibacillus fusiformis		Lysinibacillus fusiformis
Prevotella sp. HMT 314	0.9	2.5			Prevotella multisaccharivorax	0.9	Mogibacterium timidum		Mogibacterium timidum
Prevotella sp. HMT 317	2.6				Prevotella shahii	0.9	Mycoplasma salivarium		Mycoplasma salivarium
Prevotella sp. HMT 472	1.7				Prevotella sp. HMT 292	0.9	Paenibacillus sp. HMT 048		Paenibacillus sp. HMT 048
Prevotella sp. HMT 475					Pseudomonas luteola	0.9	Peptostreptococcaceae [XI][G-2] bacterium HMT 091		Peptostreptococcaceae [XI][G-2] bacterium HMT 091
Prevotella sp. HMT 942	3.4	8.8			Pseudopropionibacterium sp. HMT 194	0.9	Porphyromonas asaccharolytica		Porphyromonas sp. HMT 275
Prevotella veroralis					Ralstonia pickettii	0.9	Porphyromonas sp. HMT 275		Prevotella buccae
Propionibacteriaceae [G-1] bacterium HMT 915					Saccharibacteria (TM7) [G-1] bacterium HMT 349	0.9	Prevotella buccae		Prevotella fusca
Proteus mirabilis	7.8				Saccharibacteria (TM7) [G-1] bacterium HMT 957	0.9	Prevotella fusca		Prevotella multisaccharivorax
Pseudomonas aeruginosa	15.5				Saccharibacteria (TM7) [G-4] bacterium HMT 355	0.9	Prevotella multisaccharivorax		Prevotella shahii
Pseudomonas fluorescens	98.3	1.3			Selenomonas sp. HMT 134	0.9	Prevotella shahii		Prevotella sp. HMT 292
Pseudomonas luteola	0.9				Selenomonas sp. HMT 137	0.9	Prevotella sp. HMT 292		Pseudomonas luteola
Pseudomonas pseudoalcaligenes	30.2				Selenomonas sp. HMT 919	0.9	Pseudomonas luteola		Pseudopropionibacterium sp. HMT 194
Pseudomonas stutzeri	6.9				Selenomonas sputigena	0.9	Pseudopropionibacterium sp. HMT 194		Ralstonia pickettii
Pseudopropionibacterium propionicum					Shuttleworthia satelles	0.9	Ralstonia pickettii		Saccharibacteria (TM7) [G-1] bacterium HMT 349
Pseudopropionibacterium sp. HMT 194	0.9				Sphingomonas sp. HMT 006	0.9	Saccharibacteria (TM7) [G-1] bacterium HMT 349		Saccharibacteria (TM7) [G-1] bacterium HMT 957
Ralstonia pickettii	0.9				Staphylococcus schleiferi	0.9	Saccharibacteria (TM7) [G-1] bacterium HMT 957		Saccharibacteria (TM7) [G-4] bacterium HMT 355
Rhodobacter capsulatus	1.7				Streptococcus sinensis	0.9	Saccharibacteria (TM7) [G-4] bacterium HMT 355		Selenomonas sp. HMT 134
Roseomonas gilardii	8.6				Tannerella sp. HMT 808	0.9	Selenomonas sp. HMT 134		Selenomonas sp. HMT 137
Rothia aeria	6.9				Treponema socranskii	0.9	Selenomonas sp. HMT 137		Selenomonas sp. HMT 919
Rothia dentocariosa	31.9				Treponema sp. HMT 226	0.9	Selenomonas sp. HMT 919		Selenomonas sputigena
Rothia mucilaginosa	93.1	91.8	68		Treponema sp. HMT 231	0.9	Selenomonas sputigena		Shuttleworthia satelles
Ruminococcaceae [G-1] bacterium HMT 075	6	1.3			Treponema sp. HMT 237	0.9	Shuttleworthia satelles		Sphingomonas sp. HMT 006
Ruminococcaceae [G-2] bacterium HMT 085	1.7	1.3			Treponema sp. HMT 246	0.9	Sphingomonas sp. HMT 006		Staphylococcus schleiferi
Ruminococcaceae [G-3] bacterium HMT 366					Treponema sp. HMT 262	0.9	Staphylococcus schleiferi		Streptococcus sinensis
Saccharibacteria (TM7) [G-1] bacterium HMT 346	4.3				Treponema sp. HMT 263	0.9	Streptococcus sinensis		Tannerella sp. HMT 808
Saccharibacteria (TM7) [G-1] bacterium HMT 347	2.6				Treponema sp. HMT 508	0.9	Tannerella sp. HMT 808		Treponema socranskii
Saccharibacteria (TM7) [G-1] bacterium HMT 348	4.3				Treponema vincentii	0.9	Treponema socranskii		Treponema sp. HMT 226
Saccharibacteria (TM7) [G-1] bacterium HMT 349	0.9				Veillonella denticariosi	0.9	Treponema sp. HMT 226		Treponema sp. HMT 231
Saccharibacteria (TM7) [G-1] bacterium HMT 352	6.9	8.8	6.7		Veillonellaceae [G-1] bacterium HMT 132	0.9	Treponema sp. HMT 231		Treponema sp. HMT 237
Saccharibacteria (TM7) [G-1] bacterium HMT 488					Veillonellaceae [G-1] bacterium HMT 155	0.9	Treponema sp. HMT 237		Treponema sp. HMT 246
Saccharibacteria (TM7) [G-1] bacterium HMT 869					Prevotella sp. HMT 309		Treponema sp. HMT 246		Treponema sp. HMT 262
Saccharibacteria (TM7) [G-1] bacterium HMT 952	2.6				Haemophilus parahaemolyticus		Treponema sp. HMT 262		Treponema sp. HMT 263
Saccharibacteria (TM7) [G-1] bacterium HMT 957	0.9				Prevotella sp. HMT 306		Treponema sp. HMT 263		Treponema sp. HMT 508
Saccharibacteria (TM7) [G-3] bacterium HMT 351	2.6	1.3			Haemophilus sp. HMT 259		Treponema sp. HMT 508		Treponema vincentii
Saccharibacteria (TM7) [G-4] bacterium HMT 355	0.9				Lachnoanaerobaculum sp. HMT 083		Treponema vincentii		Veillonellaceae [G-1] bacterium HMT 132
Saccharibacteria (TM7) [G-5] bacterium HMT 356	1.7				Neisseria lactamica		Veillonella denticariosi		Veillonellaceae [G-1] bacterium HMT 155
Saccharibacteria (TM7) [G-6] bacterium HMT 870	32.8	21.4	4		Prevotella scopos		Veillonellaceae [G-1] bacterium HMT 132		Prevotella sp. HMT 309
Saccharibacteria (TM7) [G-7] bacterium HMT 954	1.7				Selenomonas sp. HMT 136		Veillonellaceae [G-1] bacterium HMT 155		Haemophilus parahaemolyticus
Sanguibacter keddieii	0.9	1.3			Actinomyces dentalis		Actinomyces dentalis		Prevotella sp. HMT 306
Scardovia wiggsiae	6.9		1.3		Actinomyces georgiae		Actinomyces georgiae		Haemophilus sp. HMT 259
Schlegelella aquatica	6.9				Actinomyces johnsonii		Actinomyces johnsonii		Lachnoanaerobaculum sp. HMT 083
Selenomonas artemidis	2.6				Actinomyces sp. HMT 175		Actinomyces sp. HMT 175		Neisseria lactamica
Selenomonas flueggei	3.4				Actinomyces sp. HMT 896		Actinomyces sp. HMT 896		Prevotella scopos
Selenomonas noxia	5.2				Actinomyces timonensis		Actinomyces timonensis		Selenomonas sp. HMT 136
Selenomonas sp. HMT 126	12.1				Aggregatibacter sp. HMT 513		Aggregatibacter sp. HMT 513		Actinomyces dentalis
Selenomonas sp. HMT 133					Aggregatibacter sp. HMT 949		Aggregatibacter sp. HMT 949		Actinomyces georgiae
Selenomonas sp. HMT 134	0.9				Alloprevotella sp. HMT 912		Alloprevotella sp. HMT 912		Actinomyces johnsonii
Selenomonas sp. HMT 136		0.6			Alloprevotella sp. HMT 913		Alloprevotella sp. HMT 913		Actinomyces sp. HMT 175
Selenomonas sp. HMT 137	0.9				Anaerococcus prevotii		Anaerococcus prevotii		Actinomyces sp. HMT 896
Selenomonas sp. HMT 146	1.7				Anaeroglobus geminatus		Anaeroglobus geminatus		Actinomyces timonensis
Selenomonas sp. HMT 149					Atopobium minutum		Atopobium minutum		Aggregatibacter sp. HMT 513
Selenomonas sp. HMT 478					Bacteroidetes [G-5] bacterium HMT 505		Bacteroidetes [G-5] bacterium HMT 505		Aggregatibacter sp. HMT 949
Selenomonas sp. HMT 481					Bacteroidetes [G-5] bacterium HMT 511		Bacteroidetes [G-5] bacterium HMT 511		Alloprevotella sp. HMT 912
Selenomonas sp. HMT 892					Bergeyella sp. HMT 900		Bergeyella sp. HMT 900		Alloprevotella sp. HMT 913
Selenomonas sp. HMT 919	0.9				Butyrivibrio sp. HMT 455		Butyrivibrio sp. HMT 455		Anaerococcus prevotii
Selenomonas sp. HMT 920					Capnocytophaga ochracea		Capnocytophaga ochracea		Anaeroglobus geminatus
Selenomonas sputigena	0.9				Capnocytophaga sp. HMT 324		Capnocytophaga sp. HMT 324		Bacteroidetes [G-5] bacterium HMT 505
Shuttleworthia satelles	0.9				Capnocytophaga sp. HMT 338		Capnocytophaga sp. HMT 338		Bacteroidetes [G-5] bacterium HMT 511
Simonsiella muelleri					Capnocytophaga sp. HMT 380		Capnocytophaga sp. HMT 380		Bergeyella sp. HMT 900
Solobacterium moorei	7.8	6.3	6.7		Capnocytophaga sp. HMT 863		Capnocytophaga sp. HMT 863		Butyrivibrio sp. HMT 455
Sphingomonas echinoides	35.3				Capnocytophaga sp. HMT 864		Capnocytophaga sp. HMT 864		Capnocytophaga ochracea
Sphingomonas sp. HMT 006	0.9				Capnocytophaga sp. HMT 878		Capnocytophaga sp. HMT 878		Capnocytophaga sp. HMT 324
Staphylococcus aureus	23.3	0.6	38.7		Capnocytophaga sp. HMT 901		Capnocytophaga sp. HMT 901		Capnocytophaga sp. HMT 338
Staphylococcus auricularis	11.2				Capnocytophaga sp. HMT 902		Capnocytophaga sp. HMT 902		Capnocytophaga sp. HMT 380
Staphylococcus capitis	12.1				Capnocytophaga sp. HMT 903		Capnocytophaga sp. HMT 903		Capnocytophaga sp. HMT 863
Staphylococcus cohnii	6				Centipeda periodontii		Centipeda periodontii		Capnocytophaga sp. HMT 864
Staphylococcus epidermidis	99.1	4.4	36		Cutibacterium avidum		Cutibacterium avidum		Capnocytophaga sp. HMT 878
Staphylococcus haemolyticus	4.3				Desulfovibrio fairfieldensis		Desulfovibrio fairfieldensis		Capnocytophaga sp. HMT 901
Staphylococcus hominis					Eggerthella lenta		Eggerthella lenta		Capnocytophaga sp. HMT 902
Staphylococcus lugdunensis	64.7	8.2	2.7		Eikenella corrodens		Eikenella corrodens		Capnocytophaga sp. HMT 903
Staphylococcus pasteuri	58.6		9.3		Enterococcus durans		Enterococcus durans		Centipeda periodontii
Staphylococcus pettenkoferi	2.6				Fusobacterium necrophorum		Fusobacterium necrophorum		Eikenella corrodens
Staphylococcus schleiferi	0.9				Gracilibacteria (GN02) [G-1] bacterium HMT 871		Gracilibacteria (GN02) [G-1] bacterium HMT 871		Fusobacterium necrophorum
Staphylococcus warneri	54.3				Haemophilus aegyptius		Haemophilus aegyptius		Gracilibacteria (GN02) [G-1] bacterium HMT 871
Stenotrophomonas maltophilia	64.7				Johnsonella ignava		Johnsonella ignava		Haemophilus aegyptius
Stenotrophomonas nitritireducens	1.7				Kingella kingae		Kingella kingae		Johnsonella ignava
Stomatobaculum longum	4.3	3.1	1.3		Kingella sp. HMT 012		Kingella sp. HMT 012		Kingella kingae
Stomatobaculum sp. HMT 097	6	2.5	4		Kingella sp. HMT 459		Kingella sp. HMT 459		Kingella sp. HMT 012
Streptococcus agalactiae	2.6	0.6	9.3		Kingella sp. HMT 932		Kingella sp. HMT 932		Kingella sp. HMT 459
Streptococcus anginosus	9.5		13.3		Lachnospiraceae [G-2] bacterium HMT 088		Lachnospiraceae [G-2] bacterium HMT 088		Kingella sp. HMT 932
Streptococcus australis	31.9	59.7	21.3		Lachnospiraceae [G-2] bacterium HMT 096		Lachnospiraceae [G-2] bacterium HMT 096		Lachnospiraceae [G-2] bacterium HMT 088
Streptococcus constellatus					Lachnospiraceae [G-8] bacterium HMT 500		Lachnospiraceae [G-8] bacterium HMT 500		Lachnospiraceae [G-2] bacterium HMT 096
Streptococcus cristatus clade 886					Lactobacillus acidophilus		Lactobacillus acidophilus		Lachnospiraceae [G-8] bacterium HMT 500
Streptococcus downei					Lactobacillus oris		Lactobacillus oris		Lactobacillus acidophilus
Streptococcus gordonii	6.9				Lactobacillus rapi		Lactobacillus rapi		Lactobacillus rapi
Streptococcus intermedius	2.6				Lactobacillus salivarius		Lactobacillus salivarius		Lactobacillus salivarius
Streptococcus lactarius	48.3	35.8	34.7		Leptotrichia sp. HMT 217		Leptotrichia sp. HMT 217		Leptotrichia sp. HMT 217
Streptococcus mitis_oralis	100	100	77.3		Leptotrichia sp. HMT 223		Leptotrichia sp. HMT 223		Leptotrichia sp. HMT 223
Streptococcus mutans	19.8	0.6	1.3		Leptotrichia sp. HMT 909		Leptotrichia sp. HMT 909		Leptotrichia sp. HMT 909
Streptococcus parasanguinis clade 411	41.4	42.1	30.7		Listeria monocytogenes		Listeria monocytogenes		Listeria monocytogenes
Streptococcus peroris	74.1	73	57.3		Methanobrevibacter oralis		Methanobrevibacter oralis		Methanobrevibacter oralis
Streptococcus pneumoniae	1.7	1.9			Moraxella sp. HMT 276		Moraxella sp. HMT 276		Moraxella sp. HMT 276
Streptococcus pyogenes	1.7		2.7		Mycoplasma orale		Mycoplasma orale		Mycoplasma orale
Streptococcus salivarius	91.4	81.1	65.3		Neisseria polysaccharea		Neisseria polysaccharea		Neisseria polysaccharea
Streptococcus sanguinis	32.8	0.6			Neisseria sp. HMT 018		Neisseria sp. HMT 018		Neisseria sp. HMT 018
Streptococcus sinensis	0.9				Ottowia sp. HMT 894		Ottowia sp. HMT 894		Ottowia sp. HMT 894
Streptococcus sobrinus	1.7				Parvimonas sp. HMT 110		Parvimonas sp. HMT 110		Parvimonas sp. HMT 110
Streptococcus sp. HMT 056	20.7	10.1	6.7		Peptidiphaga gingivicola		Peptidiphaga gingivicola		Peptidiphaga gingivicola
Streptococcus sp. HMT 057	32.8	33.3	14.7		Peptococcus sp. HMT 167		Peptococcus sp. HMT 167		Peptococcus sp. HMT 167
Streptococcus sp. HMT 066	25.9	36.5	13.3		Peptostreptococcaceae [XI][G-5] bacterium HMT 493		Peptostreptococcaceae [XI][G-5] bacterium HMT 493		Peptostreptococcaceae [XI][G-5] bacterium HMT 493
Streptococcus sp. HMT 074	27.6	78	25.3		Peptostreptococcaceae [XI][G-7] bacterium HMT 922		Peptostreptococcaceae [XI][G-7] bacterium HMT 922		Peptostreptococcaceae [XI][G-7] bacterium HMT 922
Streptococcus thermophilus	11.2		6.7		Porphyromonas sp. HMT 277		Porphyromonas sp. HMT 277		Porphyromonas sp. HMT 277
Tannerella forsythia					Porphyromonas sp. HMT 285		Porphyromonas sp. HMT 285		Porphyromonas sp. HMT 285
Tannerella sp. HMT 286	1.7				Prevotella aurantiaca		Prevotella aurantiaca		Prevotella aurantiaca
Tannerella sp. HMT 808	0.9				Prevotella intermedia		Prevotella intermedia		Prevotella intermedia
Tannerella sp. HMT 916					Prevotella loescheii		Prevotella loescheii		Prevotella loescheii
Treponema denticola	1.7				Prevotella micans		Prevotella micans		Prevotella micans
Treponema lecithinolyticum	1.7				Prevotella saccharolytica		Prevotella saccharolytica		Prevotella saccharolytica
Treponema maltophilum					Prevotella sp. HMT 305		Prevotella sp. HMT 305		Prevotella sp. HMT 305
Treponema socranskii	0.9				Prevotella sp. HMT 475		Prevotella sp. HMT 475		Prevotella sp. HMT 475
Treponema sp. HMT 226	0.9				Prevotella veroralis		Prevotella veroralis		Prevotella veroralis
Treponema sp. HMT 230					Propionibacteriaceae [G-1] bacterium HMT 915		Propionibacteriaceae [G-1] bacterium HMT 915		Propionibacteriaceae [G-1] bacterium HMT 915
Treponema sp. HMT 231	0.9				Pseudopropionibacterium propionicum		Pseudopropionibacterium propionicum		Pseudopropionibacterium propionicum
Treponema sp. HMT 236					Ruminococcaceae [G-3] bacterium HMT 366		Ruminococcaceae [G-3] bacterium HMT 366		Ruminococcaceae [G-3] bacterium HMT 366
Treponema sp. HMT 237	0.9				Saccharibacteria (TM7) [G-1] bacterium HMT 488		Saccharibacteria (TM7) [G-1] bacterium HMT 488		Saccharibacteria (TM7) [G-1] bacterium HMT 488
Treponema sp. HMT 246	0.9				Saccharibacteria (TM7) [G-1] bacterium HMT 869		Saccharibacteria (TM7) [G-1] bacterium HMT 869		Saccharibacteria (TM7) [G-1] bacterium HMT 869
Treponema sp. HMT 253					Selenomonas sp. HMT 133		Selenomonas sp. HMT 133		Selenomonas sp. HMT 133
Treponema sp. HMT 257					Selenomonas sp. HMT 149		Selenomonas sp. HMT 149		Selenomonas sp. HMT 149
Treponema sp. HMT 262	0.9				Selenomonas sp. HMT 478		Selenomonas sp. HMT 478		Selenomonas sp. HMT 478
Treponema sp. HMT 263	0.9				Selenomonas sp. HMT 481		Selenomonas sp. HMT 481		Selenomonas sp. HMT 481
Treponema sp. HMT 508	0.9				Selenomonas sp. HMT 892		Selenomonas sp. HMT 892		Selenomonas sp. HMT 892
Treponema vincentii	0.9				Selenomonas sp. HMT 920		Selenomonas sp. HMT 920		Selenomonas sp. HMT 920
Turicella otitidis	11.2				Simonsiella muelleri		Simonsiella muelleri		Simonsiella muelleri
Variovorax paradoxus	5.2				Staphylococcus hominis		Staphylococcus hominis		Staphylococcus hominis
Veillonella atypica	61.2	64.2	34.7		Streptococcus constellatus		Streptococcus constellatus		Streptococcus constellatus
Veillonella denticariosi	0.9		12		Streptococcus cristatus clade 886		Streptococcus cristatus clade 886		Streptococcus cristatus clade 886
Veillonella dispar	81.9	80.5	84		Streptococcus downei		Streptococcus downei		Streptococcus downei
Veillonella parvula	20.7	11.9	48		Tannerella forsythia		Tannerella forsythia		Tannerella forsythia
Veillonella rogosae	8.6	8.2	1.3		Tannerella sp. HMT 916		Tannerella sp. HMT 916		Tannerella sp. HMT 916
Veillonella sp. HMT 780	71.6		1.3		Treponema maltophilum		Treponema maltophilum		Treponema maltophilum
Veillonella sp. HMT 917	11.2		10.7		Treponema sp. HMT 230		Treponema sp. HMT 230		Treponema sp. HMT 230
Veillonellaceae [G-1] bacterium HMT 132	0.9				Treponema sp. HMT 236		Treponema sp. HMT 236		Treponema sp. HMT 236
Veillonellaceae [G-1] bacterium HMT 155	0.9				Treponema sp. HMT 253		Treponema sp. HMT 253		Treponema sp. HMT 253
Yersinia pestis	19.8				Treponema sp. HMT 257		Treponema sp. HMT 257		Treponema sp. HMT 257

## Sheet: Table S4
Table S4. Unique features of milk, faeces and oral swab microbiota at infants. LEfSe analysis was used to identify unique features of mother’s milk, infant’s feces and oral swab microbiota samples collected when the child was 3 month. P-values are for the factorial multi-class analysis (Kruskal-Wallis) test among classes, all-against-all (more strict). Alpha value 0.05. The coloring correspond to…
Sample	phylum	class	order	family	genus	LDA (log 10)	p-value
Milk	Firmicutes	Clostridia	Clostridiales	Anaerococcus	Anaerococcus	3.0	7.54E-27
Milk	Firmicutes	Bacilli	Bacillales	Bacillaceae	Bacillus	4.0	3.11E-16
Milk	Actinobacteria	Actinobacteria	Corynebacteriales	Corynebacteriaceae	Corynebacterium	4.0	4.88E-52
Milk	Actinobacteria	Actinobacteria	Propionibacteriales	Propionibacteriaceae	Cutibacterium	3.4	3.38E-47
Milk	Firmicutes	Bacilli	Lactobacillales	Carnobacteriaceae	Dolosigranulum	2.4	1.12E-12
Milk	Fusobacteria	Fusobacteriia	Fusobacteriales	Leptotrichiaceae	Enterococcaceae	2.6	2.52E-09
Milk	Firmicutes	Clostridia	Clostridiales	Peptoniphilaceae	Finegoldia	2.9	4.85E-19
Milk	Actinobacteria	Actinobacteria	Actinomycetales	Micrococcaceae	Lachnospiraceae XIV	4.6	4.33E-26
Milk	Firmicutes	Bacilli	Lactobacillales	Streptococcaceae	Lactococcus	3.4	6.71E-24
Milk	Actinobacteria	Actinobacteria	Corynebacteriales	Corynebacteriales F1	Lawsonella	3.5	5.10E-30
Milk	Fusobacteria	Fusobacteriia	Fusobacteriales	Leptotrichiaceae	Leptotrichia	2.6	2.52E-09
Milk	Proteobacteria	Gammaproteobacteria	Pseudomonadales	Moraxellaceae	Moraxella	4.4	4.12E-60
Milk	Proteobacteria	Betaproteobacteria	Neisseriales	Neisseriaceae	Neisseriaceae G1	2.6	2.03E-11
Milk	Firmicutes	Negativicutes	Selenomonadales	Selenomonadaceae	Selenomonas	2.3	1.04E-08
Milk	Firmicutes	Bacilli	Bacillales	Staphylococcaceae	Staphylococcus	5.1	1.20E-61
Milk	Firmicutes	Clostridia	Clostridiales	Anaerococcus		3.0	7.54E-27
Milk	Proteobacteria	Betaproteobacteria	Burkholderiales	Burkholderiaceae		2.4	5.83E-08
Milk	Actinobacteria	Actinobacteria	Corynebacteriales	Corynebacteriaceae		4.0	4.63E-52
Milk	Actinobacteria	Actinobacteria	Corynebacteriales	Corynebacteriales F1		3.5	5.10E-30
Milk	Actinobacteria	Actinobacteria	Propionibacteriales	Propionibacteriaceae		3.4	4.87E-46
Milk	Firmicutes	Bacilli	Bacillales	Staphylococcaceae		5.1	1.20E-61
Milk	Actinobacteria	Actinobacteria	Actinomycetales			4.6	2.02E-19
Milk	Proteobacteria	Betaproteobacteria	Burkholderiales			4.1	4.06E-26
Milk	Actinobacteria	Actinobacteria	Corynebacteriales			4.1	1.04E-53
Milk	Actinobacteria	Actinobacteria	Micrococcales			2.4	8.95E-09
Milk	Actinobacteria	Actinobacteria	Propionibacteriales			3.4	4.87E-46
Milk	Proteobacteria	Alphaproteobacteria				3.7	5.99E-44
Milk	Proteobacteria	Betaproteobacteria				4.1	3.66E-14
Feces	Firmicutes	Bacilli	Lactobacillales	Aerococcaceae	Abiotrophia	3.3	1.01E-07
Feces	Firmicutes	Bacilli	Lactobacillales	Enterococcaceae	Bacillaceae	4.2	3.51E-40
Feces	Actinobacteria	Actinobacteria	Bifidobacteriales	Bifidobacteriaceae	Bifidobacterium	5.4	3.81E-52
Feces	Firmicutes	Clostridia	Clostridiales	Lachnospiraceae XIV	Coriobacteriaceae	4.9	7.21E-32
Feces	Firmicutes	Negativicutes	Veillonellales	Veillonellaceae	Dialister	3.5	2.65E-15
Feces	Proteobacteria	Gammaproteobacteria	Enterobacterales	Enterobacteriaceae	Enterobacter	4.6	2.30E-26
Feces	Firmicutes	Bacilli	Lactobacillales	Lactobacillaceae	Enterobacteriaceae	4.1	4.30E-20
Feces	Firmicutes	Bacilli	Lactobacillales	Enterococcaceae	Enterococcus	4.2	3.51E-40
Feces	Proteobacteria	Gammaproteobacteria	Enterobacterales	Enterobacteriaceae	Escherichia	5.1	1.07E-49
Feces	Firmicutes	Clostridia	Clostridiales	Eubacteriaceae XV	Eubacterium	3.6	3.52E-10
Feces	Proteobacteria	Gammaproteobacteria	Enterobacterales	Enterobacteriaceae	Klebsiella	4.6	4.20E-20
Feces	Proteobacteria	Gammaproteobacteria	Enterobacterales	Enterobacteriaceae	Kluyvera	3.1	4.65E-21
Feces	Firmicutes	Bacilli	Lactobacillales	Lactobacillaceae	Lactobacillus	4.1	4.30E-20
Feces	Firmicutes	Clostridia	Clostridiales	Lachnospiraceae XIV	Oribacterium	4.0	8.38E-30
Feces	Firmicutes	Clostridia	Clostridiales	Peptococcaceae	Peptococcaceae	3.1	1.30E-12
Feces	Firmicutes	Clostridia	Clostridiales	Peptoniphilaceae	Peptoniphilaceae	3.3	2.63E-28
Feces	Bacteroidetes	Flavobacteriia	Flavobacteriales	Flavobacteriaceae	Peptostreptococcus	3.7	5.30E-29
Feces	Proteobacteria	Gammaproteobacteria	Enterobacterales	Enterobacteriaceae	Porphyromonadaceae	5.3	3.72E-62
Feces	Proteobacteria	Betaproteobacteria	Burkholderiales	Comamonadaceae	Schlegelella	2.8	6.80E-10
Feces	Bacteroidetes	Bacteroidia	Bacteroidales	Porphyromonadaceae	Tannerella	3.8	7.38E-32
Feces	Firmicutes	Bacilli	Bacillales	Bacillaceae		5.3	7.09E-50
Feces	Actinobacteria	Actinobacteria	Bifidobacteriales	Bifidobacteriaceae		5.4	3.00E-51
Feces	Actinobacteria	Coriobacteriia	Coriobacteriales	Coriobacteriaceae		3.7	2.55E-05
Feces	Firmicutes	Clostridia	Clostridiales	Ruminococcaceae		3.6	8.39E-19
Feces	Actinobacteria	Actinobacteria	Bifidobacteriales			5.4	3.00E-51
Feces	Firmicutes	Clostridia	Clostridiales			5.2	3.42E-49
Feces	Actinobacteria	Coriobacteriia	Coriobacteriales			3.8	1.13E-05
Feces	Proteobacteria	Gammaproteobacteria	Enterobacterales			5.3	3.72E-62
Feces	Actinobacteria	Actinobacteria				5.4	1.98E-20
Feces	Firmicutes	Clostridia				5.2	3.42E-49
Feces	Actinobacteria	Coriobacteriia				3.8	1.88E-10
Feces	Actinobacteria					5.5	2.33E-20
Swab	Bacteroidetes	Bacteroidia	Bacteroidales	Prevotellaceae	Alloprevotella	4.3	1.01E-18
Swab	Firmicutes	Bacilli	Bacillales	Gemellaceae	Bifidobacteriaceae	4.5	5.72E-37
Swab	Firmicutes	Bacilli	Bacillales	Gemellaceae	Gemella	4.5	5.72E-37
Swab	Firmicutes	Bacilli	Lactobacillales	Carnobacteriaceae	Granulicatella	3.8	3.50E-12
Swab	Proteobacteria	Betaproteobacteria	Neisseriales	Neisseriaceae	Lactobacillaceae	3.9	5.62E-16
Swab	Bacteroidetes	Bacteroidia	Bacteroidales	Prevotellaceae	Ruminococcaceae	4.4	1.05E-19
Swab	Saccharibacteria TM7	Saccharibacteria TM7 C1	Saccharibacteria TM7 O1	Saccharibacteria TM7 F1	Saccharibacteria TM7 G6	2.9	5.36E-06
Swab	Firmicutes	Bacilli	Lactobacillales	Streptococcaceae	Streptococcus	5.9	1.07E-55
Swab	Saccharibacteria TM7	Saccharibacteria TM7 C1	Saccharibacteria TM7 O1	Saccharibacteria TM7 F1		3.0	1.31E-07
Swab	Firmicutes	Bacilli	Lactobacillales	Streptococcaceae		5.9	6.67E-56
Swab	Fusobacteria	Fusobacteriia	Fusobacteriales			3.2	7.00E-08
Swab	Firmicutes	Bacilli	Lactobacillales			5.9	3.96E-55
Swab	Proteobacteria	Betaproteobacteria	Neisseriales			3.9	5.62E-16
Swab	Saccharibacteria TM7	Saccharibacteria TM7 C1	Saccharibacteria TM7 O1			3.0	1.31E-07
Swab	Firmicutes	Bacilli				5.9	1.01E-42
Swab	Fusobacteria	Fusobacteriia				3.2	7.00E-08
Swab	Saccharibacteria TM7	Saccharibacteria TM7 C1				3.0	1.31E-07
Swab	Bacteroidetes					4.6	8.82E-06
Swab	Firmicutes					6.0	8.12E-41
Swab	Fusobacteria					3.2	7.00E-08
Swab	Saccharibacteria TM7					3.0	1.31E-07

## Sheet: Table S5
Table S5. (A) Bar chart showing genus prevalences (% of all samples) in breast milk samples collected when the infant was 3 months old and in saliva swab samples collected at increasing ages. Underlying figures, which are used in Figures 2C-F in the main text, are displayed by clicking on the bars. (B) Species detection (yes/no) for the samples described in (A).
(A)	Breast milk	Saliva swab samples					(B)	Saliva swab samples
Genus	3 months (n=114)	3 months (n=114)	18 months (n=101)	3 years (n=92)	5 years (n=82)		Species detected in milk and any saliva swab sample	3 months (n=114)	18 months (n=101)	3 years (n=92)	5 years (n=82)
Abiotrophia	1	1	1	1	1		Abiotrophia defectiva	●	●	●	●
Absconditabacteria	3	1	3	3	3		Absconditabacteria (SR1) [G-1] (SR1) [G-1] bacterium HMT 345	●	●	●	●
Achromobacter	1		1				Absconditabacteria (SR1) [G-1] (SR1) [G-1] bacterium HMT 875	●	●	●	●
Acinetobacter	6	1		1			Actinomyces graevenitzii	●	●	●	●
Actinomyces	16	4	12	9	13		Actinomyces lingnae	●	●	●	●
Aerococcus	1				1		Actinomyces odontolyticus	●	●	●	●
Aggregatibacter	6	1	4	4	5		Actinomyces sp. HMT 180	●	●	●	●
Agrobacterium	1				1		Aggregatibacter sp. HMT 458	●	●	●	●
Alloiococcus	1		1				Alloprevotella sp. HMT 308	●	●	●	●
Alloprevotella	5	3	5	5	5		Alloprevotella sp. HMT 473	●	●	●	●
Alloscardovia	1	1					Alloprevotella sp. HMT 914	●	●	●	●
Arthrospira	1	1	1		1		Atopobium parvulum	●	●	●	●
Atopobium	3	1	1	1	1		Bergeyella sp. HMT 206	●	●	●	●
Bacteroidales	1		1	1	1		Bergeyella sp. HMT 322	●	●	●	●
Bergeyella	5	3	4	5	4		Bergeyella sp. HMT 931	●	●	●	●
Bifidobacterium	5	1			1		Campylobacter concisus	●	●	●	●
Campylobacter	5	1	3	4	4		Capnocytophaga leadbetteri	●	●	●	●
Capnocytophaga	11	1	10	10	10		Corynebacterium singulare	●	●	●	●
Cardiobacterium	2		2	2	2		Fusobacterium hwasookii	●	●	●	●
Catonella	2		2	2	2		Fusobacterium nucleatum subsp. polymorphum	●	●	●	●
Corynebacterium	20	2	3	4	3		Fusobacterium periodonticum	●	●	●	●
Cutibacterium	1			1	1		Fusobacterium sp. HMT 248	●	●	●	●
Delftia	1			1	1		Gemella morbillorum	●	●	●	●
Dialister	3				2		Gemella sanguinis	●	●	●	●
Dolosigranulum	1		1	1			Granulicatella adiacens	●	●	●	●
Enterobacter	1				1		Granulicatella elegans	●	●	●	●
Escherichia	1			1	1		Haemophilus haemolyticus	●	●	●	●
Fusobacterium	11	5	8	9	9		Haemophilus influenzae	●	●	●	●
Gemella	3	3	3	3	3		Haemophilus parainfluenzae	●	●	●	●
Gracilibacteria	2		2	2	4		Haemophilus pittmaniae	●	●	●	●
Granulicatella	2	2	2	2			Haemophilus sp. HMT 036	●	●	●	●
Haemophilus	8	8	7	7	7		Haemophilus sp. HMT 908	●	●	●	●
Kingella	2	1	2	2	2		Haemophilus sputorum	●	●	●	●
Kocuria	2		1	1	1		Kingella oralis	●	●	●	●
Lachnoanaerobaculum	3	2	3	3	3		Lachnoanaerobaculum orale	●	●	●	●
Lachnospiraceae	3		1	1	1		Lachnoanaerobaculum umeaense	●	●	●	●
Lactobacillus	13	2	1		1		Leptotrichia sp. HMT 215	●	●	●	●
Lactococcus	1		1	1	1		Leptotrichia sp. HMT 221	●	●	●	●
Lautropia	1	1	1	1	1		Leptotrichia sp. HMT 225	●	●	●	●
Lawsonella	1		15		1		Leptotrichia sp. HMT 417	●	●	●	●
Leptotrichia	17	4		15	14		Megasphaera micronuciformis	●	●	●	●
Lysinibacillus	1			1			Moraxella nonliquefaciens	●	●	●	●
Megasphaera	2	1	1	1	1		Moraxella osloensis	●	●	●	●
Micrococcus	1	1		1	1		Neisseria cinerea	●	●	●	●
Mitsuokella	1		1				Neisseria flavescens	●	●	●	●
Mogibacterium	2		1	1			Neisseria perflava	●	●	●	●
Moraxella	3	3	3	3	2		Neisseria sicca	●	●	●	●
Mycoplasma	1				1		Neisseria subflava	●	●	●	●
Neisseria	9	5	8	8	9		Neisseriaceae [G-1] [G-1] bacterium HMT 174	●	●	●	●
Neisseriaceae	2	1	1	1	1		Oribacterium sinus	●	●	●	●
Ochrobactrum	1	1	3	1	1		Peptostreptococcus stomatis	●	●	●	●
Olsenella	1				1		Porphyromonas pasteri	●	●	●	●
Oribacterium	4			3	4		Porphyromonas sp. HMT 284	●	●	●	●
Parvimonas	2		2	2	2		Porphyromonas sp. HMT 930	●	●	●	●
Peptidiphaga	1		1	1			Prevotella histicola	●	●	●	●
Peptococcus	1		1	1	1		Prevotella melaninogenica	●	●	●	●
Peptostreptococcaceae	4	1	2	3	4		Prevotella nanceiensis	●	●	●	●
Peptostreptococcus	2		1	2	2		Prevotella pallens	●	●	●	●
Porphyromonas	10	4	5	6	7		Prevotella salivae	●	●	●	●
Prevotella	24	8	14	15	15		Prevotella sp. HMT 313	●	●	●	●
Pseudomonas	5	1		1	1		Prevotella sp. HMT 942	●	●	●	●
Pseudopropionibacterium	1			1	1		Rothia mucilaginosa	●	●	●	●
Rothia	3	1	3	3	3		Ruminococcaceae [G-2] [G-2] bacterium HMT 085	●	●	●	●
Ruminococcaceae	2	1	2	2	2		Saccharibacteria (TM7) [G-1] (TM7) [G-1] bacterium HMT 352	●	●	●	●
Saccharibacteria	12	3	7	9	7		Saccharibacteria (TM7) [G-3] (TM7) [G-3] bacterium HMT 351	●	●	●	●
Scardovia	1	1					Saccharibacteria (TM7) [G-6] (TM7) [G-6] bacterium HMT 870	●	●	●	●
Selenomonas	9		7	8	8		Solobacterium moorei	●	●	●	●
Solobacterium	1	1	1	1	1		Staphylococcus epidermidis	●	●	●	●
Sphingomonas	2				1		Staphylococcus lugdunensis	●	●	●	●
Staphylococcus	11	3	3	4	4		Stomatobaculum longum	●	●	●	●
Stenotrophomonas	2		1	1	1		Streptococcus australis	●	●	●	●
Stomatobaculum	2	2	2	2	2		Streptococcus mitis_oralis	●	●	●	●
Streptococcus	21	14	16	16	15		Streptococcus parasanguinis clade 411	●	●	●	●
Tannerella	2		1	2	2		Streptococcus peroris	●	●	●	●
Treponema	11			4	5		Streptococcus salivarius	●	●	●	●
Variovorax	1				1		Streptococcus sanguinis	●	●	●	●
Veillonella	7	6	6	6	5		Streptococcus sp. HMT 056	●	●	●	●
							Streptococcus sp. HMT 057	●	●	●	●
							Streptococcus sp. HMT 066	●	●	●	●
							Streptococcus sp. HMT 074	●	●	●	●
							Veillonella atypica	●	●	●	●
							Veillonella parvula	●	●	●	●
							Veillonella rogosae	●	●	●	●
							Veillonella sp. HMT 780	●	●	●	●
							Moraxella lincolnii		●	●	●
							Streptococcus mutans		●	●	●
							Arthrospira platensis		●	●	●
							Gemella haemolysans		●	●	●
							Veillonella dispar		●	●	●
							Lactobacillus gasseri		●	●	●
							Pseudomonas fluorescens		●	●	●
							Staphylococcus aureus		●	●	●
							Streptococcus lactarius		●	●	●
							Micrococcus luteus		●	●	●
							Veillonella sp. HMT 917		●	●	●
							Bifidobacterium longum		●	●	●
							Porphyromonas gingivalis		●	●	●
							Streptococcus pneumoniae		●	●	●
							Acinetobacter lwoffii		●	●	●
							Alloscardovia omnicolens		●	●	●
							Bifidobacterium breve		●	●	●
							Bifidobacterium dentium		●	●	●
							Corynebacterium simulans		●	●	●
							Fusobacterium sp. HMT 370		●	●	●
							Haemophilus paraphrohaemolyticus		●	●	●
							Lactobacillus reuteri clade 938		●	●	●
							Prevotella sp. HMT 314		●	●	●
							Scardovia wiggsiae		●	●	●
							Streptococcus agalactiae		●	●	●
							Absconditabacteria (SR1) [G-1] (SR1) [G-1] bacterium HMT 874		●	●	●
							Actinomyces naeslundii		●	●	●
							Actinomyces oris		●	●	●
							Actinomyces sp. HMT 169		●	●	●
							Actinomyces sp. HMT 171		●	●	●
							Actinomyces sp. HMT 172		●	●	●
							Aggregatibacter paraphrophilus		●	●	●
							Aggregatibacter segnis		●	●	●
							Bacteroidales [G-2] [G-2] bacterium HMT 274		●	●	●
							Bergeyella sp. HMT 907		●	●	●
							Campylobacter gracilis		●	●	●
							Campylobacter rectus		●	●	●
							Capnocytophaga gingivalis		●	●	●
							Capnocytophaga granulosa		●	●	●
							Capnocytophaga haemolytica		●	●	●
							Capnocytophaga sp. HMT 323		●	●	●
							Capnocytophaga sp. HMT 326		●	●	●
							Capnocytophaga sp. HMT 335		●	●	●
							Capnocytophaga sp. HMT 336		●	●	●
							Capnocytophaga sp. HMT 412		●	●	●
							Capnocytophaga sputigena		●	●	●
							Cardiobacterium hominis		●	●	●
							Cardiobacterium valvarum		●	●	●
							Catonella morbi		●	●	●
							Catonella sp. HMT 164		●	●	●
							Corynebacterium durum		●	●	●
							Corynebacterium matruchotii		●	●	●
							Fusobacterium nucleatum subsp. animalis		●	●	●
							Fusobacterium nucleatum subsp. vincentii		●	●	●
							Fusobacterium sp. HMT 203		●	●	●
							Fusobacterium sp. HMT 204		●	●	●
							Gracilibacteria (GN02) [G-1] (GN02) [G-1] bacterium HMT 872		●	●	●
							Gracilibacteria (GN02) [G-2] (GN02) [G-2] bacterium HMT 873		●	●	●
							Kingella denitrificans		●	●	●
							Lachnoanaerobaculum saburreum		●	●	●
							Lachnospiraceae [G-3] [G-3] bacterium HMT 100		●	●	●
							Lactococcus lactis		●	●	●
							Lautropia mirabilis		●	●	●
							Leptotrichia buccalis		●	●	●
							Leptotrichia goodfellowii		●	●	●
							Leptotrichia hofstadii		●	●	●
							Leptotrichia hongkongensis		●	●	●
							Leptotrichia sp. HMT 212		●	●	●
							Leptotrichia sp. HMT 219		●	●	●
							Leptotrichia sp. HMT 498		●	●	●
							Mogibacterium diversum		●	●	●
							Neisseria elongata		●	●	●
							Neisseria oralis		●	●	●
							Neisseria sp. HMT 499		●	●	●
							Oribacterium asaccharolyticum		●	●	●
							Oribacterium parvum		●	●	●
							Parvimonas micra		●	●	●
							Parvimonas sp. HMT 393		●	●	●
							Peptococcus sp. HMT 168		●	●	●
							Peptostreptococcaceae [XI][G-1] [XI][G-1] sulci	●	●	●
							Peptostreptococcaceae [XI][G-7] [XI][G-7] yurii	●	●	●
							Saccharibacteria (TM7) [G-1] (TM7) [G-1] bacterium HMT 952	●	●		●
							Selenomonas artemidis	●	●		●
							Selenomonas flueggei	●	●		●
							Leptotrichia sp. HMT 392	●		●	●
							Leptotrichia sp. HMT 879	●		●	●
							Peptidiphaga sp. HMT 183	●		●	●
							Fusobacterium naviforme	●		●
							Leptotrichia sp. HMT 218	●		●
							Porphyromonas catoniae		●	●
							Porphyromonas sp. HMT 278		●	●
							Prevotella oris		●	●
							Prevotella oulorum		●	●
							Prevotella shahii		●	●
							Prevotella sp. HMT 317		●	●
							Prevotella sp. HMT 472		●	●
							Rothia aeria		●	●
							Rothia dentocariosa		●	●
							Ruminococcaceae [G-1] [G-1] bacterium HMT 075		●	●
							Saccharibacteria (TM7) [G-1] (TM7) [G-1] bacterium HMT 347		●	●
							Saccharibacteria (TM7) [G-1] (TM7) [G-1] bacterium HMT 348		●	●
							Selenomonas noxia		●		●
							Selenomonas sp. HMT 126		●		●
							Selenomonas sp. HMT 137		●		●
							Selenomonas sputigena		●		●
							Stenotrophomonas maltophilia		●		●
							Prevotella maculosa			●	●
							Prevotella nigrescens			●	●
							Saccharibacteria (TM7) [G-1] (TM7) [G-1] bacterium HMT 957			●	●
							Selenomonas sp. HMT 146			●	●
							Streptococcus sobrinus			●	●
							Actinomyces gerencseriae			●	●
							Actinomyces massiliensis			●	●
							Actinomyces sp. HMT 170			●	●
							Kocuria rhizophila			●	●
							Leptotrichia shahii			●	●
							Achromobacter xylosoxidans			●	●
							Alloiococcus otitis			●	●
							Mitsuokella sp. HMT 521			●	●
							Staphylococcus auricularis			●	●
							Streptococcus thermophilus			●	●
							Veillonella denticariosi			●	●
							Campylobacter sp. HMT 044			●	●
							Cutibacterium acnes			●	●
							Delftia acidovorans			●	●
							Escherichia coli			●	●
							Saccharibacteria (TM7) [G-5] (TM7) [G-5] bacterium HMT 356	●			●
							Selenomonas sp. HMT 919	●			●
							Stomatobaculum sp. HMT 097	●			●
							Streptococcus gordonii	●	●
							Olsenella sp. HMT 807	●
							Oribacterium sp. HMT 078	●
							Peptostreptococcaceae [XI][G-2] [XI][G-2] bacterium HMT 091	●
							Porphyromonas uenonis	●
							Prevotella denticola	●
							Pseudopropionibacterium sp. HMT 194	●
							Sphingomonas echinoides	●
							Staphylococcus warneri	●
							Streptococcus pyogenes	●
							Treponema denticola	●
							Variovorax paradoxus	●
							Streptococcus intermedius		●
							Tannerella sp. HMT 286		●
							Aggregatibacter sp. HMT 898		●
							Alloprevotella rava		●
							Alloprevotella tannerae		●
							Dolosigranulum pigrum		●
							Ochrobactrum anthropi			●
							Peptostreptococcaceae [XI][G-9] [XI][G-9] brachy			●
							Peptostreptococcus anaerobius			●
							Porphyromonas endodontalis			●
							Prevotella pleuritidis			●
							Saccharibacteria (TM7) [G-1] (TM7) [G-1] bacterium HMT 346			●
							Tannerella sp. HMT 808				●
							Treponema socranskii				●
							Treponema sp. HMT 231				●
							Treponema sp. HMT 237				●
							Treponema vincentii				●
							Acinetobacter johnsonii				●
							Bergeyella sp. HMT 422				●
							Corynebacterium pseudodiphtheriticum				●
							Kocuria palustris				●
							Pseudomonas stutzeri				●
							Staphylococcus pasteuri				●
							Actinomyces sp. HMT 525				●
							Aerococcus viridans				●
							Aggregatibacter actinomycetemcomitans				●
							Aggregatibacter aphrophilus				●
							Agrobacterium tumefaciens				●
							Dialister invisus				●
							Dialister pneumosintes				●
							Enterobacter hormaechei				●
							Lactobacillus plantarum				●
							Lawsonella clevelandensis				●
							Leptotrichia wadei				●
							Lysinibacillus fusiformis				●
							Mycoplasma salivarium				●
							Neisseria bacilliformis				●
